# Supplementary material for: Poly[(3,5-dinitro­benzoato)-μ3-triazolato-cobalt(II)]
Source: Acta Crystallogr Sect E Struct Rep Online. 2008 Dec 13;65(Pt 1):m47. doi: 10.1107/S160053680804155X (PMC2967891; doi:10.1107/S160053680804155X)
Supplement: Supplementary file 1 [file e-65-00m47-sup1.cif]

##############################################################################
###                                                                        ###
###        Electronic paper (Acta Crystallographica Section E)             ###
###                                                                        ###
##############################################################################
#                                                                            #
# This CIF contains the data in a paper accepted for publication in Acta     #
# Crystallographica Section E. It conforms to the requirements of Notes      #
# for Authors for Section E, and has been peer reviewed under the auspices   #
# of the IUCr Commission on Journals.                                        #
#                                                                            #
# Full details of the Crystallographic Information File format               #
# are given in the paper "The Crystallographic Information File (CIF):       #
# a New Standard Archive File for Crystallography" by S. R. Hall, F. H.      #
# Allen and I. D. Brown [Acta Cryst. (1991), A47, 655-685].                  #
#                                                                            #
# The current version of the core CIF dictionary is obtainable from          #
# ftp://ftp.iucr.org/pub/cif_core.dic. The current version number is 2.4.    #
#                                                                            #
# Software is freely available for graphical display of the structure(s) in  #
# this CIF.  For information consult the CIF home page http://www.iucr.org/  #
# cif/home.html                                                              #
#                                                                            #
# This file may be used for bona fide research purposes within the           #
# scientific community so long as proper attribution is given to the journal # 
# article from which it was obtained.                                        #
#                                                                            #
##############################################################################
                                             
data_I
_audit_creation_method     SHELXL97
_chemical_name_systematic
;
Poly[(3,5-dinitrobenzoato)-\m~3~-triazolato-cobalt(II)]
;
_chemical_name_common     ?
_chemical_formula_moiety     ?
_chemical_formula_sum     'C9 H5 Co N5 O6'
_chemical_formula_iupac     '[Co (C2 H2 N3) (C7 H3 N2 O6)]'
_chemical_formula_weight     338.11
_chemical_melting_point     ?
_symmetry_cell_setting     Monoclinic
_symmetry_space_group_name_H-M     'P 21/c'
loop_
    _symmetry_equiv_pos_as_xyz
    'x, y, z'
    '-x, y+1/2, -z+1/2'
    '-x, -y, -z'
    'x, -y-1/2, z-1/2'
_cell_length_a     11.326(2)
_cell_length_b     9.4043(19)
_cell_length_c     10.696(2)
_cell_angle_alpha     90.00
_cell_angle_beta     91.22(3)
_cell_angle_gamma     90.00
_cell_volume     1139.0(4)
_cell_formula_units_Z     4
_cell_measurement_reflns_used     8661
_cell_measurement_theta_min     3.38
_cell_measurement_theta_max     27.48
_cell_measurement_temperature     296(2)
_exptl_crystal_description     Block
_exptl_crystal_colour     Red
_exptl_crystal_size_max     0.14
_exptl_crystal_size_mid     0.12
_exptl_crystal_size_min     0.10
_exptl_crystal_density_diffrn     1.972
_exptl_crystal_density_meas     ?
_exptl_crystal_density_method     'not measured'
_exptl_crystal_F_000     676
_exptl_absorpt_coefficient_mu     1.549
_exptl_absorpt_correction_type     Multi-scan
_exptl_absorpt_process_details     '(SADABS; Sheldrick, 2004)'
_exptl_absorpt_correction_T_min     0.8124
_exptl_absorpt_correction_T_max     0.8605
_exptl_special_details
;
;
_diffrn_ambient_temperature     296(2)
_diffrn_radiation_type     MoK\a
_diffrn_radiation_wavelength     0.71073
_diffrn_radiation_monochromator     'graphite'
_diffrn_measurement_device_type     'Bruker SMART 1K CCD area-detector'
_diffrn_measurement_method     '\w scans'
_diffrn_detector_area_resol_mean     ?
_diffrn_reflns_number     10929
_diffrn_reflns_av_R_equivalents     0.0414
_diffrn_reflns_av_sigmaI/netI     0.0324
_diffrn_reflns_theta_min     3.38
_diffrn_reflns_theta_max     27.48
_diffrn_reflns_theta_full     27.48
_diffrn_measured_fraction_theta_max     0.999
_diffrn_measured_fraction_theta_full     0.999
_diffrn_reflns_limit_h_min     -14
_diffrn_reflns_limit_h_max     14
_diffrn_reflns_limit_k_min     -12
_diffrn_reflns_limit_k_max     12
_diffrn_reflns_limit_l_min     -13
_diffrn_reflns_limit_l_max     13
_diffrn_standards_number     ?
_diffrn_standards_interval_count     ?
_diffrn_standards_interval_time     ?
_diffrn_standards_decay_%     ?
_refine_special_details
;
;
_reflns_number_total     2602
_reflns_number_gt     2256
_reflns_threshold_expression     I>2\s(I)
_refine_ls_structure_factor_coef     Fsqd
_refine_ls_matrix_type     full
_refine_ls_R_factor_all     0.0334
_refine_ls_R_factor_gt     0.0259
_refine_ls_wR_factor_gt     0.0571
_refine_ls_wR_factor_ref     0.0602
_refine_ls_goodness_of_fit_ref     1.031
_refine_ls_restrained_S_all     1.031
_refine_ls_number_reflns     2602
_refine_ls_number_parameters     190
_refine_ls_number_restraints     0
_refine_ls_hydrogen_treatment     constr
_refine_ls_weighting_scheme     calc
_refine_ls_weighting_details
         'calc w=1/[\s^2^(Fo^2^)+(0.0193P)^2^+0.8847P] where P=(Fo^2^+2Fc^2^)/3'
_atom_sites_solution_hydrogens     geom
_atom_sites_solution_primary     direct
_atom_sites_solution_secondary     difmap
_refine_ls_shift/su_max     0.001
_refine_ls_shift/su_mean     0.000
_refine_diff_density_max     0.330
_refine_diff_density_min     -0.360
_refine_ls_extinction_method     none
_refine_ls_extinction_coef     ?
loop_
    _atom_type_symbol
    _atom_type_description
    _atom_type_scat_dispersion_real
    _atom_type_scat_dispersion_imag
    _atom_type_scat_source
    'C' 'C' 0.0033 0.0016
                         'International Tables Vol C Tables 4.2.6.8 and 6.1.1.4'
    'H' 'H' 0.0000 0.0000
                         'International Tables Vol C Tables 4.2.6.8 and 6.1.1.4'
    'O' 'O' 0.0106 0.0060
                         'International Tables Vol C Tables 4.2.6.8 and 6.1.1.4'
    'N' 'N' 0.0061 0.0033
                         'International Tables Vol C Tables 4.2.6.8 and 6.1.1.4'
    'Co' 'Co' 0.3494 0.9721
                         'International Tables Vol C Tables 4.2.6.8 and 6.1.1.4'
_computing_data_collection     'SMART (Bruker, 2001)'
_computing_cell_refinement     'SMART (Bruker, 2001)'
_computing_data_reduction     'SAINT (Bruker, 2001)'
_computing_structure_solution     'SHELXS97 (Sheldrick, 2008)'
_computing_structure_refinement     'SHELXL97 (Sheldrick, 2008)'
_computing_molecular_graphics     'SHELXTL  (Sheldrick, 2008)'
_computing_publication_material     'SHELXL97 (Sheldrick, 2008)'
loop_
    _atom_site_type_symbol
    _atom_site_label
    _atom_site_fract_x
    _atom_site_fract_y
    _atom_site_fract_z
    _atom_site_U_iso_or_equiv
    _atom_site_adp_type
    _atom_site_calc_flag
    _atom_site_refinement_flags
    _atom_site_occupancy
    _atom_site_disorder_assembly
    _atom_site_disorder_group
    C C1 -0.01347(15) 0.35028(19) 0.25548(18) 0.0159(4) Uani d . 1 . .
    H H1 -0.0595 0.3768 0.3226 0.019 Uiso calc R 1 . .
    C C2 0.10642(16) 0.24145(19) 0.14215(18) 0.0176(4) Uani d . 1 . .
    H H2 0.1617 0.1761 0.1145 0.021 Uiso calc R 1 . .
    C C3 0.32087(15) 0.02322(19) 0.30024(19) 0.0187(4) Uani d . 1 . .
    C C4 0.45442(15) 0.03032(19) 0.29392(19) 0.0174(4) Uani d . 1 . .
    C C5 0.51022(16) -0.0334(2) 0.19406(19) 0.0186(4) Uani d . 1 . .
    H H5 0.4668 -0.0830 0.1335 0.022 Uiso calc R 1 . .
    C C6 0.52033(16) 0.1050(2) 0.38296(19) 0.0181(4) Uani d . 1 . .
    H H6 0.4838 0.1486 0.4499 0.022 Uiso calc R 1 . .
    C C7 0.64177(16) 0.1134(2) 0.37020(19) 0.0185(4) Uani d . 1 . .
    C C8 0.70035(16) 0.0510(2) 0.27338(19) 0.0199(4) Uani d . 1 . .
    H H8 0.7819 0.0574 0.2668 0.024 Uiso calc R 1 . .
    C C9 0.63179(16) -0.0217(2) 0.18643(19) 0.0195(4) Uani d . 1 . .
    Co Co1 0.10473(2) 0.09672(2) 0.39456(2) 0.01158(8) Uani d . 1 . .
    N N1 0.05927(13) 0.23721(15) 0.25698(14) 0.0148(3) Uani d . 1 . .
    N N2 0.06612(12) 0.34762(16) 0.07340(14) 0.0142(3) Uani d . 1 . .
    N N3 -0.01218(12) 0.41947(15) 0.14790(14) 0.0140(3) Uani d . 1 . .
    N N4 0.69050(14) -0.08206(18) 0.07799(17) 0.0236(4) Uani d . 1 . .
    N N5 0.71165(14) 0.19524(18) 0.46234(16) 0.0217(4) Uani d . 1 . .
    O O1 0.27667(11) 0.08348(14) 0.39657(14) 0.0209(3) Uani d . 1 . .
    O O2 0.26354(12) -0.03470(16) 0.21590(14) 0.0270(3) Uani d . 1 . .
    O O3 0.79840(13) -0.0720(2) 0.07570(16) 0.0399(4) Uani d . 1 . .
    O O4 0.63013(13) -0.13889(16) -0.00391(14) 0.0277(3) Uani d . 1 . .
    O O5 0.65828(13) 0.25969(17) 0.54211(16) 0.0339(4) Uani d . 1 . .
    O O6 0.81961(12) 0.19449(16) 0.45430(15) 0.0296(3) Uani d . 1 . .
loop_
    _atom_site_aniso_label
    _atom_site_aniso_U_11
    _atom_site_aniso_U_22
    _atom_site_aniso_U_33
    _atom_site_aniso_U_12
    _atom_site_aniso_U_13
    _atom_site_aniso_U_23
    C1 0.0157(8) 0.0187(8) 0.0137(9) 0.0024(7) 0.0040(7) 0.0001(7)
    C2 0.0198(9) 0.0189(9) 0.0144(9) 0.0055(7) 0.0045(7) 0.0008(7)
    C3 0.0146(8) 0.0190(9) 0.0226(10) 0.0003(7) 0.0033(7) 0.0074(8)
    C4 0.0144(8) 0.0176(8) 0.0202(10) 0.0012(7) 0.0023(7) 0.0035(8)
    C5 0.0176(8) 0.0192(9) 0.0190(10) 0.0008(7) 0.0001(7) 0.0011(8)
    C6 0.0161(8) 0.0188(9) 0.0194(10) 0.0029(7) 0.0027(7) 0.0019(8)
    C7 0.0155(8) 0.0205(9) 0.0194(10) 0.0001(7) -0.0015(7) 0.0034(8)
    C8 0.0135(8) 0.0246(9) 0.0217(10) 0.0032(8) 0.0020(7) 0.0050(8)
    C9 0.0188(9) 0.0214(9) 0.0184(10) 0.0058(8) 0.0044(7) 0.0024(8)
    Co1 0.01125(12) 0.01384(12) 0.00973(13) -0.00079(9) 0.00236(8) 0.00031(9)
    N1 0.0168(7) 0.0157(7) 0.0120(8) 0.0016(6) 0.0038(6) 0.0011(6)
    N2 0.0142(7) 0.0166(7) 0.0120(8) 0.0020(6) 0.0036(6) -0.0009(6)
    N3 0.0129(7) 0.0174(7) 0.0117(8) 0.0025(6) 0.0036(6) -0.0008(6)
    N4 0.0217(8) 0.0280(9) 0.0211(9) 0.0074(7) 0.0047(7) 0.0026(7)
    N5 0.0196(8) 0.0230(8) 0.0225(9) -0.0005(7) -0.0021(7) 0.0034(7)
    O1 0.0128(6) 0.0242(7) 0.0260(8) 0.0001(5) 0.0055(5) -0.0001(6)
    O2 0.0178(6) 0.0368(8) 0.0265(8) -0.0064(6) -0.0004(6) 0.0003(7)
    O3 0.0182(7) 0.0697(12) 0.0321(10) 0.0115(8) 0.0057(6) -0.0112(9)
    O4 0.0324(8) 0.0299(7) 0.0210(8) 0.0010(6) 0.0032(6) -0.0035(6)
    O5 0.0308(8) 0.0380(9) 0.0329(9) 0.0016(7) -0.0004(7) -0.0153(7)
    O6 0.0157(6) 0.0387(8) 0.0343(9) -0.0033(6) -0.0041(6) 0.0045(7)
_geom_special_details
;
;
loop_
    _geom_bond_atom_site_label_1
    _geom_bond_atom_site_label_2
    _geom_bond_site_symmetry_2
    _geom_bond_distance
    _geom_bond_publ_flag
    C1 N3 . 1.322(2) ?
    C1 N1 . 1.345(2) ?
    C1 H1 . 0.9300 ?
    C2 N2 . 1.316(2) ?
    C2 N1 . 1.350(2) ?
    C2 H2 . 0.9300 ?
    C3 O2 . 1.228(2) ?
    C3 O1 . 1.287(2) ?
    C3 C4 . 1.517(2) ?
    C4 C6 . 1.388(3) ?
    C4 C5 . 1.389(3) ?
    C5 C9 . 1.385(3) ?
    C5 H5 . 0.9300 ?
    C6 C7 . 1.387(3) ?
    C6 H6 . 0.9300 ?
    C7 C8 . 1.373(3) ?
    C7 N5 . 1.469(3) ?
    C8 C9 . 1.380(3) ?
    C8 H8 . 0.9300 ?
    C9 N4 . 1.464(3) ?
    Co1 O1 . 1.9510(13) ?
    Co1 N3 2_545 2.0158(15) ?
    Co1 N1 . 2.0356(16) ?
    Co1 N2 4_566 2.0396(16) ?
    N2 N3 . 1.381(2) ?
    N2 Co1 4_565 2.0396(16) ?
    N3 Co1 2 2.0158(15) ?
    N4 O4 . 1.223(2) ?
    N4 O3 . 1.227(2) ?
    N5 O5 . 1.218(2) ?
    N5 O6 . 1.228(2) ?
loop_
    _geom_angle_atom_site_label_1
    _geom_angle_atom_site_label_2
    _geom_angle_atom_site_label_3
    _geom_angle_site_symmetry_1
    _geom_angle_site_symmetry_3
    _geom_angle
    _geom_angle_publ_flag
    N3 C1 N1 . . 112.41(16) ?
    N3 C1 H1 . . 123.8 ?
    N1 C1 H1 . . 123.8 ?
    N2 C2 N1 . . 113.05(16) ?
    N2 C2 H2 . . 123.5 ?
    N1 C2 H2 . . 123.5 ?
    O2 C3 O1 . . 125.11(17) ?
    O2 C3 C4 . . 119.94(18) ?
    O1 C3 C4 . . 114.94(17) ?
    C6 C4 C5 . . 119.94(17) ?
    C6 C4 C3 . . 120.92(17) ?
    C5 C4 C3 . . 119.07(17) ?
    C9 C5 C4 . . 118.70(18) ?
    C9 C5 H5 . . 120.7 ?
    C4 C5 H5 . . 120.7 ?
    C7 C6 C4 . . 118.76(18) ?
    C7 C6 H6 . . 120.6 ?
    C4 C6 H6 . . 120.6 ?
    C8 C7 C6 . . 123.08(18) ?
    C8 C7 N5 . . 117.89(17) ?
    C6 C7 N5 . . 119.01(18) ?
    C7 C8 C9 . . 116.48(17) ?
    C7 C8 H8 . . 121.8 ?
    C9 C8 H8 . . 121.8 ?
    C8 C9 C5 . . 123.05(18) ?
    C8 C9 N4 . . 117.87(16) ?
    C5 C9 N4 . . 118.99(18) ?
    O1 Co1 N3 . 2_545 117.64(6) ?
    O1 Co1 N1 . . 106.65(6) ?
    N3 Co1 N1 2_545 . 104.57(6) ?
    O1 Co1 N2 . 4_566 103.88(7) ?
    N3 Co1 N2 2_545 4_566 107.62(6) ?
    N1 Co1 N2 . 4_566 117.09(6) ?
    C1 N1 C2 . . 102.70(15) ?
    C1 N1 Co1 . . 131.85(13) ?
    C2 N1 Co1 . . 125.30(12) ?
    C2 N2 N3 . . 105.55(15) ?
    C2 N2 Co1 . 4_565 129.80(12) ?
    N3 N2 Co1 . 4_565 124.66(11) ?
    C1 N3 N2 . . 106.29(14) ?
    C1 N3 Co1 . 2 125.99(12) ?
    N2 N3 Co1 . 2 127.71(12) ?
    O4 N4 O3 . . 124.17(18) ?
    O4 N4 C9 . . 118.73(16) ?
    O3 N4 C9 . . 117.10(17) ?
    O5 N5 O6 . . 124.19(18) ?
    O5 N5 C7 . . 117.56(16) ?
    O6 N5 C7 . . 118.25(17) ?
    C3 O1 Co1 . . 115.13(12) ?
loop_
    _geom_torsion_atom_site_label_1
    _geom_torsion_atom_site_label_2
    _geom_torsion_atom_site_label_3
    _geom_torsion_atom_site_label_4
    _geom_torsion_site_symmetry_1
    _geom_torsion_site_symmetry_2
    _geom_torsion_site_symmetry_3
    _geom_torsion_site_symmetry_4
    _geom_torsion
    _geom_torsion_publ_flag
    O2 C3 C4 C6 . . . . 174.83(18) ?
    O1 C3 C4 C6 . . . . -3.9(3) ?
    O2 C3 C4 C5 . . . . -2.1(3) ?
    O1 C3 C4 C5 . . . . 179.20(17) ?
    C6 C4 C5 C9 . . . . 0.6(3) ?
    C3 C4 C5 C9 . . . . 177.53(16) ?
    C5 C4 C6 C7 . . . . -0.4(3) ?
    C3 C4 C6 C7 . . . . -177.31(17) ?
    C4 C6 C7 C8 . . . . -0.1(3) ?
    C4 C6 C7 N5 . . . . 178.47(17) ?
    C6 C7 C8 C9 . . . . 0.4(3) ?
    N5 C7 C8 C9 . . . . -178.19(16) ?
    C7 C8 C9 C5 . . . . -0.2(3) ?
    C7 C8 C9 N4 . . . . 176.34(17) ?
    C4 C5 C9 C8 . . . . -0.3(3) ?
    C4 C5 C9 N4 . . . . -176.77(17) ?
    N3 C1 N1 C2 . . . . 0.2(2) ?
    N3 C1 N1 Co1 . . . . 175.77(12) ?
    N2 C2 N1 C1 . . . . -0.5(2) ?
    N2 C2 N1 Co1 . . . . -176.45(12) ?
    O1 Co1 N1 C1 . . . . -131.24(16) ?
    N3 Co1 N1 C1 2_545 . . . 103.46(16) ?
    N2 Co1 N1 C1 4_566 . . . -15.50(18) ?
    O1 Co1 N1 C2 . . . . 43.46(16) ?
    N3 Co1 N1 C2 2_545 . . . -81.85(15) ?
    N2 Co1 N1 C2 4_566 . . . 159.19(14) ?
    N1 C2 N2 N3 . . . . 0.6(2) ?
    N1 C2 N2 Co1 . . . 4_565 -179.28(12) ?
    N1 C1 N3 N2 . . . . 0.1(2) ?
    N1 C1 N3 Co1 . . . 2 -178.75(11) ?
    C2 N2 N3 C1 . . . . -0.41(18) ?
    Co1 N2 N3 C1 4_565 . . . 179.45(12) ?
    C2 N2 N3 Co1 . . . 2 178.44(12) ?
    Co1 N2 N3 Co1 4_565 . . 2 -1.7(2) ?
    C8 C9 N4 O4 . . . . -175.39(17) ?
    C5 C9 N4 O4 . . . . 1.3(3) ?
    C8 C9 N4 O3 . . . . 4.7(3) ?
    C5 C9 N4 O3 . . . . -178.66(18) ?
    C8 C7 N5 O5 . . . . 174.23(18) ?
    C6 C7 N5 O5 . . . . -4.4(3) ?
    C8 C7 N5 O6 . . . . -5.8(3) ?
    C6 C7 N5 O6 . . . . 175.59(17) ?
    O2 C3 O1 Co1 . . . . -6.3(2) ?
    C4 C3 O1 Co1 . . . . 172.33(11) ?
    N3 Co1 O1 C3 2_545 . . . 48.42(14) ?
    N1 Co1 O1 C3 . . . . -68.51(13) ?
    N2 Co1 O1 C3 4_566 . . . 167.19(12) ?
data_global
_journal_date_recd_electronic     2008-11-30
_journal_date_accepted     2008-12-08
_journal_name_full     'Acta Crystallographica, Section E'
_journal_year     2009
_journal_volume     65
_journal_issue      1
_journal_page_first     m47
_journal_page_last     m47
_journal_paper_category     QM
_journal_coeditor_code     BT2826
_publ_contact_author_name     'Dr. X.L. Qi'
_publ_contact_author_address
;
Liaocheng Vocational and Technical College,
LiaoCheng, ShanDong, China
;
_publ_contact_author_email     q200801@sina.com
_publ_contact_author_fax     '+86-635 8334230'
_publ_contact_author_phone     '+86-635 8217165'
_publ_section_title
;
Poly[(3,5-dinitrobenzoato)-\m~3~-triazolato-cobalt(II)]
;
loop_
    _publ_author_name
    _publ_author_address
    'Xu-Liang Qi'
;
Liaocheng Vocational and Technical College,
Liaocheng, Shandong, People's Republic of China
;
