# Supplementary material for: Poly[(3,5-dinitro­benzoato)-μ3-triazolato-cobalt(II)]
Source: Acta Crystallogr Sect E Struct Rep Online. 2008 Dec 13;65(Pt 1):m47. doi: 10.1107/S160053680804155X (PMC2967891; doi:10.1107/S160053680804155X)
Supplement: Supplementary file 2 [file e-65-00m47-Isup2.hkl]

# 
# h,k,l, Fc-squared, Fo-squared, sigma(Fo-squared) and status flag 
# 
data_I
_shelx_title ' shelxl in  P21/c' 
_shelx_refln_list_code          4 
_shelx_F_calc_maximum      179.78 
_exptl_crystal_F_000       676.00 
_reflns_d_resolution_high  0.7701 
 
loop_ 
 _symmetry_equiv_pos_as_xyz 
 'x, y, z' 
 '-x, y+1/2, -z+1/2' 
 '-x, -y, -z' 
 'x, -y-1/2, z-1/2' 
 
_cell_length_a    11.3260 
_cell_length_b     9.4043 
_cell_length_c    10.6960 
_cell_angle_alpha  90.000 
_cell_angle_beta   91.220 
_cell_angle_gamma  90.000 
 
_shelx_F_squared_multiplier     1.000 
 
loop_ 
 _refln_index_h 
 _refln_index_k 
 _refln_index_l 
 _refln_F_squared_calc 
 _refln_F_squared_meas 
 _refln_F_squared_sigma 
 _refln_observed_status 
   2   0   0      250.90      236.96      3.28 o 
   3   0   0     5231.02     4912.07     68.47 o 
   4   0   0      706.78      682.36     10.72 o 
   5   0   0    15390.31    15362.51    449.98 o 
   6   0   0       14.10       25.22      4.51 o 
   7   0   0      731.45      874.70     40.78 o 
   8   0   0      504.41      464.34     13.34 o 
   9   0   0      820.49      870.34     33.48 o 
  10   0   0     3378.06     3448.03     74.19 o 
  11   0   0     3296.17     3198.45    124.66 o 
  12   0   0      136.54      137.33     17.28 o 
  13   0   0      604.83      660.60     41.84 o 
  14   0   0      321.79      335.82     17.00 o 
   2   1   0    10540.34    10264.56    137.44 o 
   3   1   0    10717.64    10572.66    153.57 o 
   4   1   0     2264.19     2400.98     24.24 o 
   5   1   0      561.62      632.26      8.18 o 
   6   1   0      426.11      407.50      8.46 o 
   7   1   0     4346.64     4439.24     59.70 o 
   8   1   0     1475.25     1520.29     26.19 o 
   9   1   0      554.00      551.50     10.69 o 
  10   1   0        6.42       10.37      4.88 o 
  11   1   0      217.57      237.63     12.87 o 
  12   1   0       17.58       23.10      6.07 o 
  13   1   0        4.22        6.22      6.37 o 
  14   1   0        1.09        0.36      5.73 o 
   0   2   0     7110.60     7075.99    110.49 o 
   1   2   0     4582.65     4517.63     41.78 o 
   2   2   0      370.35      416.87      8.32 o 
   3   2   0       80.40       86.54      2.43 o 
   4   2   0     1692.19     1788.82     18.05 o 
   5   2   0     1345.28     1363.82     20.97 o 
   6   2   0       66.45       48.72      3.12 o 
   7   2   0      328.43      328.94      6.92 o 
   8   2   0      758.96      762.44     21.87 o 
   9   2   0      356.39      358.03      9.47 o 
  10   2   0      583.27      581.56     12.86 o 
  11   2   0       98.93       88.54      5.68 o 
  12   2   0       52.04       44.20      5.88 o 
  13   2   0        0.61       -7.27      7.27 o 
  14   2   0       86.82       72.35     20.00 o 
   1   3   0    13597.54    13097.90    180.81 o 
   2   3   0      701.61      694.70      8.82 o 
   3   3   0      674.81      660.60      6.63 o 
   4   3   0      571.04      522.64      6.60 o 
   5   3   0     1944.74     1961.18     22.45 o 
   6   3   0     2209.32     2161.98     56.50 o 
   7   3   0     1494.72     1488.43     25.00 o 
   8   3   0     2464.33     2378.40     36.70 o 
   9   3   0     1363.59     1335.34     21.82 o 
  10   3   0       33.55       34.36      4.27 o 
  11   3   0      913.24      915.64     14.75 o 
  12   3   0     1256.53     1229.22     23.90 o 
  13   3   0      203.39      167.71     31.80 o 
  14   3   0        3.54       15.73     13.32 o 
   0   4   0     2613.70     2441.85     70.22 o 
   1   4   0     3305.85     3305.43     32.23 o 
   2   4   0     1306.73     1247.89     11.59 o 
   3   4   0       97.62       89.98      4.23 o 
   4   4   0     1120.25     1125.30     13.18 o 
   5   4   0      398.81      399.77      7.30 o 
   6   4   0      575.36      565.40     12.49 o 
   7   4   0        6.74        5.66      4.61 o 
   8   4   0     1125.03     1135.10     22.01 o 
   9   4   0      653.70      675.09     12.84 o 
  10   4   0     1385.97     1364.75     23.28 o 
  11   4   0      549.81      541.47     17.48 o 
  12   4   0       10.59        7.86      6.97 o 
  13   4   0       51.11       73.38     16.60 o 
   1   5   0       50.53       62.32      3.63 o 
   2   5   0      787.38      767.97      9.00 o 
   3   5   0      272.09      289.00      7.34 o 
   4   5   0      147.49      157.86      4.86 o 
   5   5   0       68.53       83.28      4.06 o 
   6   5   0      199.20      211.26      7.44 o 
   7   5   0       86.71       90.49      3.53 o 
   8   5   0      106.32      110.72      7.74 o 
   9   5   0       21.66       28.01      3.29 o 
  10   5   0       17.49       22.72      6.42 o 
  11   5   0      324.03      285.45     13.64 o 
  12   5   0       34.06       22.93     14.38 o 
  13   5   0       20.66       10.13     17.15 o 
   0   6   0     6942.38     6723.74    161.80 o 
   1   6   0     2476.95     2494.48     39.78 o 
   2   6   0        6.55       12.77      3.62 o 
   3   6   0       65.35       74.71      4.02 o 
   4   6   0     1030.78     1003.68     18.72 o 
   5   6   0     3760.27     3700.37     41.85 o 
   6   6   0      694.15      686.18      9.68 o 
   7   6   0        0.24        5.78      4.02 o 
   8   6   0      350.12      306.93      6.87 o 
   9   6   0     1564.89     1494.04     59.37 o 
  10   6   0     1584.24     1723.05     43.86 o 
  11   6   0      209.99      208.39     26.36 o 
  12   6   0       30.96       47.51     21.73 o 
   1   7   0     2034.26     2016.68     36.54 o 
   2   7   0     5472.85     5563.24     76.82 o 
   3   7   0      229.40      235.45      8.11 o 
   4   7   0     1273.51     1247.24     15.95 o 
   5   7   0       66.87       67.91      4.10 o 
   6   7   0     1524.37     1470.34     31.10 o 
   7   7   0     2840.56     2691.41     72.96 o 
   8   7   0        5.36        2.72      5.88 o 
   9   7   0     1026.97     1009.56     22.43 o 
  10   7   0       52.90       34.33     10.92 o 
  11   7   0      567.96      570.46     43.69 o 
  12   7   0      939.08      935.78     52.67 o 
   0   8   0      128.86      155.71     17.94 o 
   1   8   0        0.16       -0.18      3.89 o 
   2   8   0      677.65      655.29     19.31 o 
   3   8   0       61.38       55.36      6.78 o 
   4   8   0     1079.82     1099.54     26.45 o 
   5   8   0       52.95       52.66      4.76 o 
   6   8   0       46.92       30.05      6.07 o 
   7   8   0      885.43      670.70     79.86 o 
   8   8   0      207.58      277.67     17.85 o 
   9   8   0      207.32      261.52     21.51 o 
  10   8   0      196.88      179.38     18.31 o 
  11   8   0        0.31        4.27     19.09 o 
   1   9   0      129.20      124.08      7.92 o 
   2   9   0      567.59      567.24     21.21 o 
   3   9   0       17.34       23.62      4.88 o 
   4   9   0      235.49      230.96      9.68 o 
   5   9   0       22.85       19.73      3.95 o 
   6   9   0      578.66      489.11     40.40 o 
   7   9   0     1017.02     1025.98     23.98 o 
   8   9   0       81.58       73.04     13.28 o 
   9   9   0       88.14       88.48     17.43 o 
   0  10   0      522.55      506.59     20.54 o 
   1  10   0      239.07      245.63     10.53 o 
   2  10   0       15.22        4.31      5.92 o 
   3  10   0      395.40      388.44     12.94 o 
   4  10   0      570.54      534.99     27.57 o 
   5  10   0      753.82      639.58     36.18 o 
   6  10   0      152.35      176.17     20.53 o 
   7  10   0        6.16       16.48     16.91 o 
   8  10   0      210.49      223.24     28.51 o 
   1  11   0        5.69       17.91      7.38 o 
   2  11   0        1.94        0.24      6.10 o 
   3  11   0      134.31      132.90     10.38 o 
   4  11   0        0.29        2.52     11.26 o 
   5  11   0       55.02       70.36     17.42 o 
   6  11   0       40.66       42.16     14.22 o 
   0  12   0      298.77      313.03     20.61 o 
   1  12   0      734.03      729.99     20.84 o 
   2  12   0       47.23       27.81      8.02 o 
 -14   1   1      383.75      384.95     15.70 o 
 -13   1   1     1431.61     1441.37     25.54 o 
 -12   1   1      879.71      865.66     18.00 o 
 -11   1   1      348.20      295.09      9.75 o 
 -10   1   1       24.10       36.31      4.82 o 
  -9   1   1      422.78      404.56     14.95 o 
  -8   1   1      524.43      477.10      8.52 o 
  -7   1   1     3150.31     3165.67     37.54 o 
  -6   1   1      177.12      200.78      4.54 o 
  -5   1   1    12065.62    12875.39    211.63 o 
  -4   1   1     2563.46     2530.04     30.64 o 
  -3   1   1     1604.89     1444.26     13.14 o 
  -2   1   1      185.07      184.41      3.76 o 
  -1   1   1     1991.90     1834.22     16.49 o 
   1   1   1    10071.95    10090.03    145.20 o 
   2   1   1    10567.00    10486.32    158.37 o 
   3   1   1      117.02      112.74      9.42 o 
   4   1   1      152.48      173.28      3.42 o 
   5   1   1     1191.72     1006.10     28.46 o 
   6   1   1     7032.72     6994.19    105.09 o 
   7   1   1      477.99      477.70     12.86 o 
   8   1   1      190.37      193.21      6.57 o 
   9   1   1      694.88      679.20     12.94 o 
  10   1   1     1629.68     1567.28     26.23 o 
  11   1   1      833.33      863.97     17.84 o 
  12   1   1     1424.87     1347.98     25.97 o 
  13   1   1      119.65      108.92      9.03 o 
  14   1   1      134.22      111.49      9.29 o 
 -14   2   1      458.58      447.35     16.95 o 
 -13   2   1        0.44       -5.64      6.55 o 
 -12   2   1      126.87      122.16      6.73 o 
 -11   2   1      360.59      382.92     11.77 o 
 -10   2   1      835.78      829.58     18.74 o 
  -9   2   1        7.49       10.12      4.80 o 
  -8   2   1      370.03      395.55      9.98 o 
  -7   2   1     5111.59     5419.42     66.92 o 
  -6   2   1     8139.46     8237.35    116.20 o 
  -5   2   1     1613.40     1538.63     25.72 o 
  -4   2   1      112.82       76.57      4.14 o 
  -3   2   1      654.45      630.68     12.73 o 
  -2   2   1     5923.29     5739.59     64.51 o 
  -1   2   1     1381.80     1222.26     10.17 o 
   0   2   1     2336.25     2305.17     30.59 o 
   1   2   1       24.95       11.32      2.45 o 
   2   2   1    15444.26    15091.81    297.87 o 
   3   2   1    10189.52    10226.57    130.65 o 
   4   2   1    13883.03    14222.19    247.80 o 
   5   2   1    10896.83    11188.61    198.58 o 
   6   2   1      663.36      676.17     11.30 o 
   7   2   1     3301.28     3168.52     38.22 o 
   8   2   1     1116.00     1062.55     14.65 o 
   9   2   1     1134.60     1108.62     15.06 o 
  10   2   1       12.74        3.62      4.01 o 
  11   2   1      134.48      104.77      6.07 o 
  12   2   1      987.42     1006.07     18.23 o 
  13   2   1      936.34      902.13     20.22 o 
  14   2   1      259.48      248.47     11.64 o 
 -14   3   1       61.62       45.33     10.30 o 
 -13   3   1      116.87       98.21     20.32 o 
 -12   3   1       19.01       19.47      5.23 o 
 -11   3   1       73.44       71.55      9.55 o 
 -10   3   1       53.73       47.59      6.74 o 
  -9   3   1      108.57      114.76      7.74 o 
  -8   3   1       65.33       62.20      4.56 o 
  -7   3   1       51.35       49.73      6.57 o 
  -6   3   1      387.23      405.45     17.61 o 
  -5   3   1       92.28       98.62      3.92 o 
  -4   3   1       10.64       13.54      5.65 o 
  -3   3   1     3098.97     3092.62     32.24 o 
  -2   3   1      754.74      740.45     14.81 o 
  -1   3   1     2325.83     2373.63     19.97 o 
   0   3   1     3827.63     3826.45     33.75 o 
   1   3   1      347.99      343.89      5.69 o 
   2   3   1      254.11      269.22     13.70 o 
   3   3   1        9.79        7.84      3.11 o 
   4   3   1      285.43      315.48     14.97 o 
   5   3   1     1380.29     1383.29     11.51 o 
   6   3   1        9.01       12.84      3.44 o 
   7   3   1      224.24      236.21      8.46 o 
   8   3   1      137.03      147.63      7.54 o 
   9   3   1      142.47      123.57      9.22 o 
  10   3   1      337.07      336.66      8.11 o 
  11   3   1      906.12      851.75     15.64 o 
  12   3   1       39.66       47.88      5.85 o 
  13   3   1       34.57       43.43     13.13 o 
  14   3   1       51.15       60.17     15.99 o 
 -13   4   1      117.81      129.90     18.92 o 
 -12   4   1      500.46      436.52     13.82 o 
 -11   4   1      369.00      375.72     15.04 o 
 -10   4   1       13.38       16.11      3.58 o 
  -9   4   1      250.67      253.33      9.14 o 
  -8   4   1        7.91        2.96      2.00 o 
  -7   4   1     1006.01     1011.67     17.81 o 
  -6   4   1     3876.69     3715.67    108.62 o 
  -5   4   1     2187.30     2212.59     42.33 o 
  -4   4   1      366.70      404.83      8.00 o 
  -3   4   1      173.68      142.47      4.46 o 
  -2   4   1     2039.98     1980.18     28.61 o 
  -1   4   1     2794.72     2739.12     50.19 o 
   0   4   1      230.25      210.30      6.29 o 
   1   4   1      914.13     1040.01     12.10 o 
   2   4   1      673.01      675.70     10.78 o 
   3   4   1      219.93      194.18      7.50 o 
   4   4   1     1612.56     1619.04     15.78 o 
   5   4   1     1110.31     1172.22     20.59 o 
   6   4   1      473.82      481.63     11.82 o 
   7   4   1     1992.51     1943.13     25.22 o 
   8   4   1        4.42        5.75      3.42 o 
   9   4   1     1032.28      969.78     17.33 o 
  10   4   1      404.04      368.42     12.24 o 
  11   4   1       48.11       41.54      4.95 o 
  12   4   1     1313.99     1311.48     45.84 o 
  13   4   1      109.92      105.80     17.94 o 
 -13   5   1      956.20     1004.19     76.19 o 
 -12   5   1      550.32      591.88     47.29 o 
 -11   5   1        3.95        4.12      6.02 o 
 -10   5   1      303.26      273.31     22.10 o 
  -9   5   1     1599.44     1529.87     38.15 o 
  -8   5   1     3005.34     3115.44     38.65 o 
  -7   5   1      930.26      947.71     22.18 o 
  -6   5   1      245.04      231.94      6.52 o 
  -5   5   1     1850.49     1854.87     22.60 o 
  -4   5   1     2857.82     2856.90     31.88 o 
  -3   5   1     1894.57     1840.62     23.59 o 
  -2   5   1       11.80       13.15      2.80 o 
  -1   5   1      428.38      451.19      7.18 o 
   0   5   1     2115.55     2203.31     28.05 o 
   1   5   1     2738.14     2653.35     26.89 o 
   2   5   1     7630.84     7576.84     96.04 o 
   3   5   1      504.73      455.92      9.10 o 
   4   5   1      397.22      384.54     15.54 o 
   5   5   1     3661.26     3598.86     64.37 o 
   6   5   1     2604.42     2541.33     48.71 o 
   7   5   1     2031.62     1993.52     41.65 o 
   8   5   1     1342.45     1353.00     32.54 o 
   9   5   1      665.19      699.40     27.69 o 
  10   5   1      470.75      488.98     25.15 o 
  11   5   1     1723.00     1686.45     34.07 o 
  12   5   1      968.60     1020.90     88.59 o 
  13   5   1       43.35       16.46     17.78 o 
 -12   6   1      268.59      300.48     33.74 o 
 -11   6   1      600.76      579.99     26.77 o 
 -10   6   1       26.65       21.07      5.09 o 
  -9   6   1      652.39      651.03     21.95 o 
  -8   6   1     1089.38     1121.31     21.35 o 
  -7   6   1      690.82      721.62     13.48 o 
  -6   6   1      788.49      791.48     18.31 o 
  -5   6   1       30.01       27.40      3.21 o 
  -4   6   1       15.83       19.57      4.92 o 
  -3   6   1       79.51      109.38      4.88 o 
  -2   6   1     2660.01     2642.90     33.42 o 
  -1   6   1      214.86      193.47      7.73 o 
   0   6   1      155.69      145.31      4.92 o 
   1   6   1      714.83      736.41     10.22 o 
   2   6   1     2581.03     2626.59     31.32 o 
   3   6   1      710.15      724.64     12.19 o 
   4   6   1      347.82      348.45     11.49 o 
   5   6   1      333.29      285.60     11.01 o 
   6   6   1       51.55       62.56      9.60 o 
   7   6   1       15.26        5.64      7.85 o 
   8   6   1     1254.80     1252.35     30.58 o 
   9   6   1      514.46      567.30     24.37 o 
  10   6   1       65.45       73.44     13.38 o 
  11   6   1       13.62        7.91     12.35 o 
  12   6   1       66.13       50.73     15.78 o 
 -12   7   1      203.83      201.77     28.55 o 
 -11   7   1      296.90      283.56     23.39 o 
 -10   7   1      378.33      379.80     23.14 o 
  -9   7   1        7.95        1.04      3.82 o 
  -8   7   1      988.53      978.24     20.23 o 
  -7   7   1     1087.52      909.31     62.28 o 
  -6   7   1       31.41       30.97      3.78 o 
  -5   7   1      116.70      114.59      8.12 o 
  -4   7   1      539.32      515.69     10.36 o 
  -3   7   1      682.61      709.69     17.45 o 
  -2   7   1      436.24      428.34      9.42 o 
  -1   7   1       17.56       19.15      4.37 o 
   0   7   1      704.09      702.58     13.40 o 
   1   7   1      199.15      210.93     10.96 o 
   2   7   1      376.80      395.32      8.79 o 
   3   7   1      630.34      622.21     10.33 o 
   4   7   1        6.02        5.07      2.97 o 
   5   7   1       12.11        9.92      3.89 o 
   6   7   1       66.45       81.78      6.85 o 
   7   7   1       89.03       87.67      7.68 o 
   8   7   1      185.90      196.27     10.34 o 
   9   7   1       35.13       28.43      6.92 o 
  10   7   1       33.70       46.27     15.86 o 
  11   7   1      326.12      412.71     26.80 o 
 -11   8   1     1025.17     1096.97     53.26 o 
 -10   8   1      331.21      337.65     28.08 o 
  -9   8   1       13.85        9.54     10.02 o 
  -8   8   1      119.04       87.34     10.96 o 
  -7   8   1     3026.80     2896.50    100.88 o 
  -6   8   1     1854.99     1849.52     30.83 o 
  -5   8   1     1824.32     1843.24     25.17 o 
  -4   8   1       18.22       19.55      4.92 o 
  -3   8   1      294.69      288.16      8.79 o 
  -2   8   1     1401.08     1426.72     20.87 o 
  -1   8   1     1886.51     1913.23     32.37 o 
   0   8   1     2357.41     2338.88     31.42 o 
   1   8   1       99.32      107.68      6.28 o 
   2   8   1      129.29      130.19      5.63 o 
   3   8   1     1489.30     1533.93     24.51 o 
   4   8   1      794.99      783.10     16.82 o 
   5   8   1      209.80      188.53      7.25 o 
   6   8   1       15.18        9.59      5.87 o 
   7   8   1      580.16      592.12     19.22 o 
   8   8   1     2173.31     2177.56     50.89 o 
   9   8   1        5.14       -3.05      8.09 o 
  10   8   1       90.59       79.11     16.83 o 
  11   8   1        0.59        6.63     14.14 o 
  -9   9   1      928.36      963.19     51.97 o 
  -8   9   1      403.93      401.89     24.60 o 
  -7   9   1       87.54       50.90     24.58 o 
  -6   9   1       23.63       28.75      5.69 o 
  -5   9   1      399.45      380.54     15.26 o 
  -4   9   1      893.72      884.97     19.74 o 
  -3   9   1      868.34      845.22     16.45 o 
  -2   9   1      427.65      428.01     13.12 o 
  -1   9   1       16.54       21.30      5.93 o 
   0   9   1      502.78      516.37     12.99 o 
   1   9   1      489.22      494.81     12.48 o 
   2   9   1      846.46      846.93     15.47 o 
   3   9   1        3.74        0.73      5.10 o 
   4   9   1        7.31       -0.55      4.22 o 
   5   9   1      215.72      199.28     17.68 o 
   6   9   1      424.90      469.95     16.76 o 
   7   9   1      217.13      229.21     12.03 o 
   8   9   1       21.57       16.09      7.79 o 
   9   9   1       38.96       32.24     12.59 o 
  -8  10   1       84.18       81.56     16.80 o 
  -7  10   1      212.10      216.16     20.00 o 
  -6  10   1       70.58       61.04     11.02 o 
  -5  10   1       33.46       26.54      5.31 o 
  -4  10   1        0.66        5.24      5.21 o 
  -3  10   1        3.00       11.09      5.43 o 
  -2  10   1       32.02       35.03      7.78 o 
  -1  10   1        1.56        3.38      5.89 o 
   0  10   1       26.17       26.12      6.61 o 
   1  10   1       24.04       15.45      5.80 o 
   2  10   1      124.38      116.01     10.25 o 
   3  10   1      378.09      356.82     18.41 o 
   4  10   1        9.03        0.30      5.30 o 
   5  10   1        5.66       12.40      7.85 o 
   6  10   1       40.87       34.70      8.58 o 
   7  10   1      192.13      195.52     13.04 o 
   8  10   1      402.37      393.91     24.60 o 
  -6  11   1        7.04       24.37     13.39 o 
  -5  11   1      176.44      173.84     12.98 o 
  -4  11   1      584.58      570.34     27.25 o 
  -3  11   1      251.55      246.29     11.36 o 
  -2  11   1       87.73       74.23      8.14 o 
  -1  11   1       32.69       20.57      7.78 o 
   0  11   1     1154.51     1141.26     23.10 o 
   1  11   1      518.94      511.82     15.76 o 
   2  11   1      276.26      281.56     19.42 o 
   3  11   1       12.19       11.82      7.01 o 
   4  11   1       66.80       52.21     11.93 o 
   5  11   1      609.85      612.48     24.80 o 
   6  11   1      468.39      483.51     21.60 o 
  -2  12   1      547.28      511.44     19.45 o 
  -1  12   1      239.72      254.46     18.18 o 
   0  12   1      296.58      256.23     13.04 o 
   1  12   1        7.20        5.89      8.01 o 
   2  12   1       87.56       78.12     14.00 o 
 -14   0   2      204.47      241.79     56.43 o 
 -13   0   2     1343.45     1429.85     89.82 o 
 -12   0   2     1995.86     2056.12     54.62 o 
 -11   0   2      914.37      947.36     22.31 o 
 -10   0   2      200.76      223.50     17.42 o 
  -9   0   2      618.33      616.80     26.83 o 
  -8   0   2      966.71      941.97     19.01 o 
  -7   0   2      348.78      354.40     11.79 o 
  -6   0   2     2751.58     2633.48     32.19 o 
  -5   0   2      289.47      251.98     21.86 o 
  -4   0   2    14978.73    14997.07    416.02 o 
  -3   0   2     3584.41     3619.77     56.67 o 
  -2   0   2    10880.20    10940.34    272.44 o 
  -1   0   2     6325.95     6541.48    123.29 o 
   0   0   2       80.27       65.73      9.51 o 
   1   0   2     6442.63     6328.04    122.33 o 
   2   0   2     1471.68     1495.01     28.21 o 
   3   0   2      248.43      211.25     12.69 o 
   4   0   2      911.46      955.96     14.05 o 
   5   0   2      127.05      114.96     10.45 o 
   6   0   2     1585.73     1518.07     24.21 o 
   7   0   2     4144.81     4010.76     71.60 o 
   8   0   2     2729.67     2665.42     51.04 o 
   9   0   2      287.89      262.41     23.80 o 
  10   0   2     2182.20     2129.82    108.98 o 
  11   0   2     2889.27     2775.94    140.50 o 
  12   0   2     1046.16      995.36     37.51 o 
  13   0   2       80.62       62.60     18.55 o 
  14   0   2       41.98       27.08     13.72 o 
 -14   1   2       10.38       -7.79      7.79 o 
 -13   1   2      127.48      126.12     10.47 o 
 -12   1   2       14.73        4.27      5.46 o 
 -11   1   2     1122.30     1130.35     18.23 o 
 -10   1   2     1343.76     1404.96     20.84 o 
  -9   1   2      236.22      273.80      9.54 o 
  -8   1   2       44.11       48.47      6.97 o 
  -7   1   2      712.83      766.56     11.33 o 
  -6   1   2      119.23      108.88      4.75 o 
  -5   1   2     1344.72     1350.71     21.50 o 
  -4   1   2       42.26       37.60      1.79 o 
  -3   1   2      542.17      598.38     13.85 o 
  -2   1   2     1251.84     1358.28     27.00 o 
  -1   1   2      840.43      806.67     12.90 o 
   0   1   2     8816.74     8763.10    132.85 o 
   1   1   2        1.90        1.24      2.35 o 
   2   1   2     1000.96      944.30     24.33 o 
   3   1   2     1996.24     1854.39     49.20 o 
   4   1   2      112.83      114.66      4.31 o 
   5   1   2     2514.80     2452.59     25.31 o 
   6   1   2      186.91      175.51      7.34 o 
   7   1   2      853.82      791.44     11.93 o 
   8   1   2      130.13      133.12      8.67 o 
   9   1   2        5.07        6.31      5.37 o 
  10   1   2      404.16      426.46      9.94 o 
  11   1   2       18.52       22.65      5.62 o 
  12   1   2      194.41      182.67     11.98 o 
  13   1   2      305.24      328.66     12.70 o 
  14   1   2      533.98      506.06     21.22 o 
 -14   2   2       29.52       40.05     10.95 o 
 -13   2   2       90.96       93.92      9.08 o 
 -12   2   2      470.31      454.99     17.35 o 
 -11   2   2     1382.57     1451.60     30.23 o 
 -10   2   2       37.07       34.50      5.04 o 
  -9   2   2      492.24      525.73     11.43 o 
  -8   2   2      167.44      184.49      4.71 o 
  -7   2   2       12.38       15.44      3.03 o 
  -6   2   2       39.32       76.22      5.55 o 
  -5   2   2      305.09      333.94      9.30 o 
  -4   2   2      656.46      700.16     22.59 o 
  -3   2   2     3496.39     3516.52     62.06 o 
  -2   2   2       15.08       17.61      2.43 o 
  -1   2   2       45.18       86.75     10.18 o 
   0   2   2     9109.64     9084.27    181.66 o 
   1   2   2    23844.16    24136.07    596.46 o 
   2   2   2     8933.74     8806.73    132.51 o 
   3   2   2       93.19      103.53      2.47 o 
   4   2   2        1.80       -2.60      2.60 o 
   5   2   2      187.64      211.30      9.04 o 
   6   2   2     2647.59     2675.32     44.00 o 
   7   2   2      263.87      208.93     23.39 o 
   8   2   2      268.87      267.30      7.17 o 
   9   2   2       96.35      100.58      8.79 o 
  10   2   2       34.43       36.18      4.23 o 
  11   2   2      243.61      241.44      8.18 o 
  12   2   2      233.19      214.35     14.16 o 
  13   2   2       53.48       34.25      7.37 o 
  14   2   2       44.94       32.41     11.25 o 
 -14   3   2      827.39      816.32     26.15 o 
 -13   3   2     1017.16     1104.91     54.48 o 
 -12   3   2        3.88        6.75      7.54 o 
 -11   3   2     1234.57     1222.53     37.48 o 
 -10   3   2     1547.10     1602.66     31.96 o 
  -9   3   2      723.85      761.79     14.51 o 
  -8   3   2      681.73      694.31     16.22 o 
  -7   3   2      476.08      508.08     12.86 o 
  -6   3   2     1265.02     1244.93     18.83 o 
  -5   3   2    11301.78    11823.52    203.89 o 
  -4   3   2       94.59       71.80      5.25 o 
  -3   3   2      811.56      817.10     15.34 o 
  -2   3   2      110.53      112.19      5.64 o 
  -1   3   2    11282.97    11310.73    174.70 o 
   0   3   2    32320.50    32517.38    863.42 o 
   1   3   2     9513.62     9941.02    149.71 o 
   2   3   2     1575.89     1760.08     18.17 o 
   3   3   2      977.71      930.01     17.77 o 
   4   3   2    12549.60    12750.52    296.28 o 
   5   3   2    11402.61    11283.79    272.43 o 
   6   3   2     1412.81     1372.73     14.99 o 
   7   3   2      328.58      375.35      6.45 o 
   8   3   2      734.68      762.46     13.86 o 
   9   3   2     2875.60     2925.07     48.33 o 
  10   3   2     2057.37     2043.81     33.33 o 
  11   3   2      232.91      216.62     16.95 o 
  12   3   2      641.71      636.57     21.96 o 
  13   3   2      735.21      806.52     31.67 o 
  14   3   2      506.58      466.33     35.40 o 
 -13   4   2      381.69      372.37     44.63 o 
 -12   4   2     1948.51     1855.24     47.04 o 
 -11   4   2      874.74      875.38     19.86 o 
 -10   4   2      449.54      439.65     15.79 o 
  -9   4   2      274.90      261.30     13.37 o 
  -8   4   2      125.21      133.80     10.69 o 
  -7   4   2     1472.91     1510.82     34.07 o 
  -6   4   2      467.66      479.49     11.36 o 
  -5   4   2     1334.58     1457.37     22.05 o 
  -4   4   2     1411.55     1438.09     27.98 o 
  -3   4   2      318.22      264.40      7.35 o 
  -2   4   2     6277.06     6229.65     69.14 o 
  -1   4   2     1674.61     1573.45     19.79 o 
   0   4   2     5504.36     5795.64     66.35 o 
   1   4   2      525.27      484.86      7.14 o 
   2   4   2     7861.91     7924.73    111.86 o 
   3   4   2      217.44      158.21      6.29 o 
   4   4   2       78.75       90.38      6.99 o 
   5   4   2      733.21      756.78     21.51 o 
   6   4   2     5272.82     5219.66    113.31 o 
   7   4   2     5560.95     5465.11    116.03 o 
   8   4   2       89.03       78.47     10.10 o 
   9   4   2     1210.54     1171.59     34.78 o 
  10   4   2      350.84      298.54     14.65 o 
  11   4   2     1052.88      963.47     37.65 o 
  12   4   2      603.27      628.24     20.18 o 
  13   4   2      489.42      496.17     21.62 o 
 -13   5   2       10.50       25.89     16.80 o 
 -12   5   2        1.20       12.23      6.31 o 
 -11   5   2       43.12       37.80      7.16 o 
 -10   5   2       24.56       24.17      6.39 o 
  -9   5   2      911.93      950.30     32.14 o 
  -8   5   2       24.50       32.18      7.10 o 
  -7   5   2      255.24      260.60      8.89 o 
  -6   5   2     1496.19     1530.53     37.50 o 
  -5   5   2      131.86      147.75      5.21 o 
  -4   5   2       12.79        8.66      3.68 o 
  -3   5   2     3868.47     4123.26     50.49 o 
  -2   5   2        0.03        0.56      2.63 o 
  -1   5   2      130.22      148.85      4.77 o 
   0   5   2     1050.44     1080.70     12.46 o 
   1   5   2       21.93       23.68      3.28 o 
   2   5   2      829.54      724.09     36.08 o 
   3   5   2     2437.22     2632.65     35.71 o 
   4   5   2      729.48      734.96     19.21 o 
   5   5   2      507.29      490.89     15.07 o 
   6   5   2      199.18      208.98     14.74 o 
   7   5   2       84.16       75.88     10.54 o 
   8   5   2      896.17      876.59     27.55 o 
   9   5   2        3.28       -2.24      9.31 o 
  10   5   2        0.70        1.52     10.44 o 
  11   5   2       95.45      100.91     14.37 o 
  12   5   2      121.19      120.73     15.87 o 
  13   5   2        0.07       16.10     15.63 o 
 -12   6   2      614.96      628.79     36.15 o 
 -11   6   2      262.24      260.35     19.10 o 
 -10   6   2        0.92       -4.04      4.85 o 
  -9   6   2     2165.26     2180.11     67.02 o 
  -8   6   2      540.28      560.91     15.89 o 
  -7   6   2      999.79     1027.60     19.96 o 
  -6   6   2     1059.76     1088.89     14.94 o 
  -5   6   2      259.79      272.53      9.67 o 
  -4   6   2     1731.22     1743.46     21.36 o 
  -3   6   2      420.24      379.90      9.44 o 
  -2   6   2     3870.58     3871.01     56.96 o 
  -1   6   2     4545.61     4520.96     55.64 o 
   0   6   2      356.62      369.53      7.47 o 
   1   6   2     1968.13     1851.52     22.89 o 
   2   6   2     1820.99     1877.78     20.90 o 
   3   6   2      712.99      651.42     13.93 o 
   4   6   2     1132.67     1115.67     15.39 o 
   5   6   2       34.82       32.59      8.55 o 
   6   6   2      212.65      223.13     12.36 o 
   7   6   2      565.48      626.37     25.94 o 
   8   6   2        3.49        1.61      9.47 o 
   9   6   2       14.27       13.71     10.36 o 
  10   6   2      272.36      263.59     25.02 o 
  11   6   2      518.49      525.54     53.06 o 
  12   6   2      901.76      939.32     39.98 o 
 -11   7   2      608.19      608.98     36.86 o 
 -10   7   2      411.80      458.96     73.97 o 
  -9   7   2      346.02      340.88     18.28 o 
  -8   7   2       18.36       16.75     10.43 o 
  -7   7   2      130.21      123.27      4.58 o 
  -6   7   2     1887.74     1851.18     23.94 o 
  -5   7   2     2461.09     2474.76     37.61 o 
  -4   7   2     2054.11     2113.82     28.61 o 
  -3   7   2       45.63       44.08      5.43 o 
  -2   7   2      204.07      214.65      6.94 o 
  -1   7   2     1685.72     1649.70     28.44 o 
   0   7   2     1024.10      967.90     26.77 o 
   1   7   2      680.40      623.90     16.12 o 
   2   7   2      174.02      188.24      8.74 o 
   3   7   2      712.32      747.70     21.12 o 
   4   7   2      460.68      448.04     10.52 o 
   5   7   2      777.43      794.78     28.32 o 
   6   7   2      251.24      284.98     14.58 o 
   7   7   2       96.09       78.45     11.63 o 
   8   7   2      652.08      656.57     48.11 o 
   9   7   2      562.65      593.90     31.77 o 
  10   7   2      414.14      462.15     48.12 o 
  11   7   2        3.50        5.36     14.51 o 
 -10   8   2        3.43        0.91     22.31 o 
  -9   8   2      138.90      133.83     23.35 o 
  -8   8   2      101.60       77.60     10.05 o 
  -7   8   2        1.82        5.54      9.00 o 
  -6   8   2        6.10       10.43      3.85 o 
  -5   8   2       12.31        9.90      4.64 o 
  -4   8   2       66.27       65.74      5.95 o 
  -3   8   2       29.43       44.01      5.46 o 
  -2   8   2        0.43        6.69      4.93 o 
  -1   8   2      126.57      135.70      7.09 o 
   0   8   2       58.34       73.19      5.39 o 
   1   8   2      138.90      152.70     11.54 o 
   2   8   2       26.94       27.33      4.07 o 
   3   8   2       29.64       19.53      4.26 o 
   4   8   2       37.35       37.69      4.50 o 
   5   8   2       46.13       54.47      8.44 o 
   6   8   2        2.52        3.85      6.82 o 
   7   8   2       14.38       23.23      6.88 o 
   8   8   2      116.98       95.68      9.90 o 
   9   8   2        0.45       -3.37      7.62 o 
  10   8   2        0.21        1.78     14.35 o 
  -9   9   2      125.83      126.20     21.42 o 
  -8   9   2      234.36      254.98     24.25 o 
  -7   9   2        4.47        0.24      6.01 o 
  -6   9   2     1104.31     1129.43     33.10 o 
  -5   9   2     1526.57     1572.54     28.28 o 
  -4   9   2      459.11      475.49     12.78 o 
  -3   9   2        0.82        3.84      5.42 o 
  -2   9   2       78.67       81.31      7.49 o 
  -1   9   2      889.53      904.48     21.84 o 
   0   9   2     1295.92     1277.49     25.59 o 
   1   9   2      558.89      536.97     19.54 o 
   2   9   2      106.05      108.31      7.64 o 
   3   9   2      833.01      840.05     20.78 o 
   4   9   2     1054.76     1009.31     35.91 o 
   5   9   2     1285.50     1294.55     27.87 o 
   6   9   2      250.92      235.10     17.97 o 
   7   9   2       22.51       27.62      9.86 o 
   8   9   2      347.15      329.45     41.12 o 
   9   9   2      164.62      169.27     28.12 o 
  -8  10   2      265.20      284.79     28.26 o 
  -7  10   2     2056.46     2041.03     76.25 o 
  -6  10   2      349.25      312.27     24.40 o 
  -5  10   2      199.23      198.93      9.11 o 
  -4  10   2      305.87      321.78     11.70 o 
  -3  10   2     1115.36     1155.97     22.85 o 
  -2  10   2     1546.87     1570.97     37.74 o 
  -1  10   2      115.60      111.40      8.19 o 
   0  10   2      504.54      467.50     13.39 o 
   1  10   2     1082.51     1066.46     21.38 o 
   2  10   2     1508.37     1479.93     40.61 o 
   3  10   2      708.84      722.19     18.67 o 
   4  10   2     1150.84     1136.12     37.04 o 
   5  10   2      176.34      174.08     16.73 o 
   6  10   2      549.55      549.99     21.29 o 
   7  10   2      452.82      462.27     32.25 o 
   8  10   2      272.22      269.40     17.73 o 
  -6  11   2        2.33      -12.43     14.91 o 
  -5  11   2      226.71      239.97     34.65 o 
  -4  11   2      137.09       99.07     17.04 o 
  -3  11   2        0.88        2.27      6.80 o 
  -2  11   2      460.67      407.19     15.08 o 
  -1  11   2        6.56        1.33      6.33 o 
   0  11   2     1127.69     1008.28     23.37 o 
   1  11   2      176.24      140.38     12.58 o 
   2  11   2       12.42        8.44      7.14 o 
   3  11   2        9.95        2.29      8.06 o 
   4  11   2      171.18      156.94     18.47 o 
   5  11   2      142.71      138.66     13.28 o 
  -1  12   2      469.03      434.27     17.43 o 
   0  12   2       57.06       50.67      9.23 o 
   1  12   2       96.29       81.16     11.13 o 
 -14   1   3        4.45       -3.27      8.38 o 
 -13   1   3      282.80      248.80     14.54 o 
 -12   1   3      585.42      580.83     20.04 o 
 -11   1   3     1550.95     1566.78     38.31 o 
 -10   1   3      595.82      633.48     20.49 o 
  -9   1   3      781.11      798.73     15.48 o 
  -8   1   3      264.40      278.42      9.98 o 
  -7   1   3     3958.21     4010.67     65.43 o 
  -6   1   3     2009.58     1969.56     22.47 o 
  -5   1   3     1164.17     1174.43     21.08 o 
  -4   1   3       67.72       92.79      5.78 o 
  -3   1   3     6766.89     6589.45    118.55 o 
  -2   1   3     5099.25     5185.60     87.79 o 
  -1   1   3      108.92      149.71      6.21 o 
   0   1   3     4141.86     4122.59     57.71 o 
   1   1   3      602.75      535.70     10.72 o 
   2   1   3     1635.41     1461.53     25.40 o 
   3   1   3      795.17      733.34     10.88 o 
   4   1   3     3707.30     3755.67     45.00 o 
   5   1   3        8.25       11.01      2.61 o 
   6   1   3     2324.17     2325.14     32.59 o 
   7   1   3     5208.51     5123.72     67.54 o 
   8   1   3      437.67      449.84     14.21 o 
   9   1   3     1816.15     1815.30     29.94 o 
  10   1   3       37.08       39.12      5.24 o 
  11   1   3      290.84      307.52     14.46 o 
  12   1   3     1049.02     1054.74     27.42 o 
  13   1   3      119.89       85.14      8.85 o 
  14   1   3      362.48      372.48     13.97 o 
 -14   2   3      619.24      594.49     24.86 o 
 -13   2   3     1181.89     1201.08     39.12 o 
 -12   2   3      171.31      171.65     16.13 o 
 -11   2   3      870.80      811.39     24.03 o 
 -10   2   3     1261.64     1291.74     26.14 o 
  -9   2   3     1676.95     1673.69     34.40 o 
  -8   2   3     4506.08     4581.35     87.43 o 
  -7   2   3     1701.54     1766.48     46.93 o 
  -6   2   3       58.72       46.60      7.98 o 
  -5   2   3     2996.27     3071.42     44.90 o 
  -4   2   3     2709.27     2597.30     35.65 o 
  -3   2   3     1608.74     1536.75     25.76 o 
  -2   2   3        6.48       14.60      5.65 o 
  -1   2   3      347.30      360.71     16.46 o 
   0   2   3     8221.16     8376.18    167.27 o 
   1   2   3     7034.88     6721.05     97.52 o 
   2   2   3     1346.21     1102.67     74.84 o 
   3   2   3      372.27      468.66     24.38 o 
   4   2   3      819.53      798.07     16.75 o 
   5   2   3     4229.38     4014.78     52.55 o 
   6   2   3     2289.64     2241.79     28.22 o 
   7   2   3      311.19      285.85     16.30 o 
   8   2   3     2465.95     2416.63     51.98 o 
   9   2   3       89.90       98.48     15.99 o 
  10   2   3      728.32      733.06     16.08 o 
  11   2   3     2205.04     2148.10     37.44 o 
  12   2   3      417.37      401.71     11.62 o 
  13   2   3      679.44      734.11     28.86 o 
  14   2   3      381.91      316.01     41.16 o 
 -13   3   3        0.81       -8.94      8.94 o 
 -12   3   3      107.82      110.30     10.41 o 
 -11   3   3       66.64       70.62      8.06 o 
 -10   3   3       58.74       49.65      6.92 o 
  -9   3   3       26.72       19.61      7.45 o 
  -8   3   3      493.72      488.54     16.97 o 
  -7   3   3     2897.57     3014.96     62.30 o 
  -6   3   3     1055.40     1059.37     19.42 o 
  -5   3   3        0.26        5.48      4.82 o 
  -4   3   3     1202.47     1352.15     23.67 o 
  -3   3   3       73.62       51.84     10.28 o 
  -2   3   3      252.71      200.67      6.04 o 
  -1   3   3     1069.82     1129.55     30.75 o 
   0   3   3      169.54      169.09      7.71 o 
   1   3   3      383.25      381.27      9.39 o 
   2   3   3       76.02       74.34      4.66 o 
   3   3   3      262.95      269.29     10.33 o 
   4   3   3      116.07      124.01      7.67 o 
   5   3   3       23.06       39.29      6.48 o 
   6   3   3      419.71      461.99     17.32 o 
   7   3   3        6.77       12.28      1.95 o 
   8   3   3     2706.07     2722.96     32.59 o 
   9   3   3       14.26       10.09      4.09 o 
  10   3   3      303.58      279.64      7.59 o 
  11   3   3       13.75        4.27      3.89 o 
  12   3   3      108.70      112.07     12.12 o 
  13   3   3      268.45      316.58     37.12 o 
 -13   4   3      698.51      679.20     23.12 o 
 -12   4   3        3.40        8.44      7.94 o 
 -11   4   3      301.93      284.95     15.26 o 
 -10   4   3      106.07      111.50     11.13 o 
  -9   4   3      141.43      140.02     11.27 o 
  -8   4   3     3320.97     3400.70     75.51 o 
  -7   4   3       31.68       34.16      7.68 o 
  -6   4   3     1114.59     1254.01     38.05 o 
  -5   4   3     4054.84     4086.32     68.92 o 
  -4   4   3     1946.67     1981.74     32.32 o 
  -3   4   3      730.94      742.32     14.49 o 
  -2   4   3      169.75      173.09      8.04 o 
  -1   4   3      615.84      666.51     15.94 o 
   0   4   3      137.27      143.58     11.63 o 
   1   4   3     1117.87     1129.03     19.68 o 
   2   4   3     2897.87     2821.01     38.50 o 
   3   4   3       23.63       28.08      3.63 o 
   4   4   3      430.73      458.05     15.87 o 
   5   4   3     2041.82     1972.46     44.50 o 
   6   4   3     6229.35     6256.17    135.57 o 
   7   4   3     1369.61     1293.75     43.26 o 
   8   4   3      389.11      405.67     19.96 o 
   9   4   3        6.12        8.35      9.45 o 
  10   4   3      117.85      115.07     14.63 o 
  11   4   3       31.79       50.43     13.02 o 
  12   4   3      136.83      141.14     12.87 o 
  13   4   3      220.23      225.46     15.28 o 
 -13   5   3       35.87       20.81     22.82 o 
 -12   5   3     1227.52     1231.10     42.30 o 
 -11   5   3     1728.96     1715.46     35.71 o 
 -10   5   3      600.09      646.46     23.50 o 
  -9   5   3      197.72      217.96     15.16 o 
  -8   5   3      176.81      161.80     11.69 o 
  -7   5   3     2222.47     2282.22     39.93 o 
  -6   5   3     2293.90     2240.12     38.16 o 
  -5   5   3      107.04      113.98      8.31 o 
  -4   5   3      567.27      577.03     26.70 o 
  -3   5   3     1405.81     1437.04     30.99 o 
  -2   5   3     4057.75     4164.94     59.47 o 
  -1   5   3     5292.03     5269.92     66.45 o 
   0   5   3     5681.73     5845.84     83.07 o 
   1   5   3     1199.93     1266.83     18.85 o 
   2   5   3     3802.87     3700.33     42.44 o 
   3   5   3     1686.88     1605.05     18.34 o 
   4   5   3     2170.50     2159.90     49.94 o 
   5   5   3      616.14      603.93     22.93 o 
   6   5   3     1414.43     1421.74     35.76 o 
   7   5   3     1521.91     1459.53     37.78 o 
   8   5   3     1465.90     1489.19     40.12 o 
   9   5   3      300.57      292.03     19.65 o 
  10   5   3      336.48      347.24     33.17 o 
  11   5   3       32.86       25.39     13.46 o 
  12   5   3     1481.32     1487.50     57.09 o 
 -12   6   3      109.88      109.29     24.62 o 
 -11   6   3       13.74        2.04      7.82 o 
 -10   6   3      174.61      167.74     15.29 o 
  -9   6   3      638.07      671.05     39.52 o 
  -8   6   3      206.72      211.54     17.13 o 
  -7   6   3      346.28      381.25     13.63 o 
  -6   6   3      114.02      116.64      9.26 o 
  -5   6   3       26.40       27.86      6.96 o 
  -4   6   3      818.35      860.19     29.91 o 
  -3   6   3      667.09      661.97     21.38 o 
  -2   6   3      295.43      288.14      9.57 o 
  -1   6   3      324.81      316.08      9.39 o 
   0   6   3      920.17      946.93     15.64 o 
   1   6   3      131.57      106.20      6.98 o 
   2   6   3      666.26      680.17     13.51 o 
   3   6   3      535.22      541.39     16.74 o 
   4   6   3       96.64      110.43     12.54 o 
   5   6   3     1039.19     1060.37     40.42 o 
   6   6   3        8.89        6.12      8.64 o 
   7   6   3      442.48      466.30     33.94 o 
   8   6   3       30.20       26.25     10.87 o 
   9   6   3      784.95      772.90     33.35 o 
  10   6   3      350.06      351.61     22.35 o 
  11   6   3      208.43      166.47     18.67 o 
  12   6   3       28.26       13.17     13.27 o 
 -11   7   3      102.48      111.70     22.79 o 
 -10   7   3      112.57      122.16     27.14 o 
  -9   7   3      132.32      139.25     19.29 o 
  -8   7   3        2.41        6.53      7.01 o 
  -7   7   3      304.82      342.45     20.56 o 
  -6   7   3      387.31      368.49     14.02 o 
  -5   7   3       14.68       29.02      6.68 o 
  -4   7   3      757.64      785.89     14.37 o 
  -3   7   3      715.64      765.67     17.04 o 
  -2   7   3      982.68      987.57     49.00 o 
  -1   7   3      733.71      745.53     23.25 o 
   0   7   3      101.37      108.98      6.23 o 
   1   7   3       65.07       60.92      5.98 o 
   2   7   3       84.76       74.31      5.19 o 
   3   7   3      407.48      438.82     10.21 o 
   4   7   3      196.53      191.57     12.91 o 
   5   7   3      214.68      224.52     28.20 o 
   6   7   3      226.42      206.40     15.97 o 
   7   7   3      575.73      610.01     30.72 o 
   8   7   3      202.03      198.20     19.82 o 
   9   7   3       33.95       41.30     14.63 o 
  10   7   3        1.60        4.65     15.12 o 
  11   7   3       39.11       40.11     20.74 o 
 -10   8   3      603.15      659.45     64.03 o 
  -9   8   3     1132.22     1119.43     33.54 o 
  -8   8   3       93.61       90.25      8.95 o 
  -7   8   3      166.41      168.60     11.89 o 
  -6   8   3      347.47      338.74     13.40 o 
  -5   8   3     2226.78     2316.13     47.36 o 
  -4   8   3     2042.00     2126.16     42.18 o 
  -3   8   3      886.69      894.23     20.61 o 
  -2   8   3      332.83      339.38     12.33 o 
  -1   8   3      306.47      313.57     13.02 o 
   0   8   3     2034.99     2031.87     48.09 o 
   1   8   3      720.39      719.04     15.21 o 
   2   8   3      876.86      858.28     17.92 o 
   3   8   3       95.27       84.41      5.86 o 
   4   8   3     1081.23      994.46     38.25 o 
   5   8   3     2502.25     2553.97     67.12 o 
   6   8   3     1359.20     1418.80     44.31 o 
   7   8   3      522.24      541.02     29.50 o 
   8   8   3        0.14        6.23     11.68 o 
   9   8   3      118.94      140.73     18.98 o 
  10   8   3      268.92      277.46     25.29 o 
  -9   9   3       18.16       27.64     22.02 o 
  -8   9   3       28.92       21.04      9.94 o 
  -7   9   3     1041.90     1022.96     44.30 o 
  -6   9   3      156.00      145.98     10.87 o 
  -5   9   3      130.30      139.13     10.25 o 
  -4   9   3        0.26       -4.97      6.55 o 
  -3   9   3      346.11      357.23     13.83 o 
  -2   9   3     1354.54     1365.13     40.90 o 
  -1   9   3      162.83      169.35     11.11 o 
   0   9   3      254.90      278.30     15.88 o 
   1   9   3       95.54       94.67      8.41 o 
   2   9   3      723.55      737.14     19.36 o 
   3   9   3      574.00      600.96     14.94 o 
   4   9   3      252.85      211.06     15.99 o 
   5   9   3      134.29      114.15      9.73 o 
   6   9   3       94.93      104.78     13.64 o 
   7   9   3      290.33      262.61     15.75 o 
   8   9   3      315.65      319.74     22.65 o 
   9   9   3      156.34      152.79     22.15 o 
  -7  10   3      173.26      143.30     21.63 o 
  -6  10   3       71.84       86.48     12.48 o 
  -5  10   3        1.89        0.92      8.21 o 
  -4  10   3       29.37       25.99      6.84 o 
  -3  10   3       62.55       57.80      8.41 o 
  -2  10   3        0.13       -1.35      7.15 o 
  -1  10   3       15.35        3.52      7.35 o 
   0  10   3        4.50        8.40      7.60 o 
   1  10   3      134.93      131.54     13.41 o 
   2  10   3       15.97       21.62      6.41 o 
   3  10   3        0.32        0.08      6.88 o 
   4  10   3        7.93       10.67      7.42 o 
   5  10   3      208.05      193.83     16.33 o 
   6  10   3       86.74       80.89     11.47 o 
   7  10   3        3.55       -6.04     11.18 o 
  -5  11   3       50.16       41.43     10.66 o 
  -4  11   3      218.48      205.93     11.46 o 
  -3  11   3      350.46      382.87     14.87 o 
  -2  11   3     1380.36     1422.53     57.68 o 
  -1  11   3      810.70      811.98     23.53 o 
   0  11   3      133.05      148.53     12.64 o 
   1  11   3        0.32        2.60      9.31 o 
   2  11   3      296.76      306.11     16.01 o 
   3  11   3     1128.81     1117.21     54.48 o 
   4  11   3      223.64      226.89     21.54 o 
   5  11   3      302.87      285.84     18.24 o 
 -14   0   4      777.44      804.53     45.33 o 
 -13   0   4      247.12      278.52     53.15 o 
 -12   0   4      745.13      760.45     33.66 o 
 -11   0   4     1911.22     1818.81    122.63 o 
 -10   0   4     5080.47     5094.11    194.11 o 
  -9   0   4     1229.04     1257.80     24.07 o 
  -8   0   4      299.00      290.87     17.51 o 
  -7   0   4     2625.77     2677.69     58.82 o 
  -6   0   4     5209.95     5245.44    151.68 o 
  -5   0   4     6747.10     6713.06    150.75 o 
  -4   0   4      416.92      361.56     24.15 o 
  -3   0   4     6885.07     7410.15    183.51 o 
  -2   0   4     3829.34     3761.66     77.50 o 
  -1   0   4    12773.14    12312.16    360.61 o 
   0   0   4     2386.43     2465.56     50.60 o 
   1   0   4      391.63      367.38     74.41 o 
   2   0   4       86.03       74.86      8.50 o 
   3   0   4     1494.12     1259.15     50.03 o 
   4   0   4     7009.22     7116.41    156.68 o 
   5   0   4     3201.54     3167.86     57.32 o 
   6   0   4       45.93       52.80     12.16 o 
   7   0   4     1750.84     1690.05     33.38 o 
   8   0   4     3326.17     3317.13     75.45 o 
   9   0   4     3775.86     3768.53     76.08 o 
  10   0   4      462.86      422.01     28.35 o 
  11   0   4       26.87       28.68      8.57 o 
  12   0   4      578.62      611.19     31.42 o 
  13   0   4     1044.70     1041.03     61.72 o 
 -14   1   4      319.95      338.72     20.41 o 
 -13   1   4      815.92      800.01     28.98 o 
 -12   1   4     1422.71     1404.13     39.85 o 
 -11   1   4       94.64      101.23     15.52 o 
 -10   1   4      349.26      337.64     10.88 o 
  -9   1   4     1195.65     1218.15     24.01 o 
  -8   1   4      263.69      260.82      9.96 o 
  -7   1   4     2764.66     2840.63     35.86 o 
  -6   1   4     2261.51     2306.49     49.18 o 
  -5   1   4        5.97        7.50      3.22 o 
  -4   1   4      617.50      650.65     31.46 o 
  -3   1   4     1380.99     1188.84     25.06 o 
  -2   1   4     7668.82     7758.72    135.47 o 
  -1   1   4      837.02      845.78     14.92 o 
   0   1   4     1062.45      916.41     19.38 o 
   1   1   4     6935.85     6669.90    103.54 o 
   2   1   4      893.79      833.50     16.30 o 
   3   1   4     1507.65     1708.61     25.81 o 
   4   1   4      591.11      632.70     13.79 o 
   5   1   4      254.31      264.56      6.93 o 
   6   1   4     2726.29     2704.23     37.44 o 
   7   1   4       70.32       80.37      6.33 o 
   8   1   4       74.07       79.95      5.66 o 
   9   1   4      297.19      286.51      8.95 o 
  10   1   4     1912.54     1939.59     29.36 o 
  11   1   4     1279.14     1290.56     23.40 o 
  12   1   4      494.77      449.66     13.29 o 
  13   1   4       81.90       67.80     12.76 o 
 -13   2   4      129.96      133.86     16.62 o 
 -12   2   4       57.73       49.32     11.91 o 
 -11   2   4      270.62      267.93     12.22 o 
 -10   2   4        4.47        2.97      6.12 o 
  -9   2   4      547.76      541.40     19.82 o 
  -8   2   4      603.09      622.62     16.12 o 
  -7   2   4      559.02      518.83     20.21 o 
  -6   2   4       32.29       33.28      5.53 o 
  -5   2   4      363.66      407.73      9.74 o 
  -4   2   4       96.33       72.90      6.75 o 
  -3   2   4      504.35      461.51     16.56 o 
  -2   2   4     4822.87     5220.39     98.97 o 
  -1   2   4     4460.92     4603.67     90.87 o 
   0   2   4     2801.34     2794.17     43.34 o 
   1   2   4        2.81       53.70     13.89 o 
   2   2   4     1269.50     1233.36     29.30 o 
   3   2   4     2784.90     2951.72     38.00 o 
   4   2   4      217.48      251.35      9.21 o 
   5   2   4      589.38      593.50     12.08 o 
   6   2   4      145.22      155.55      6.72 o 
   7   2   4       11.59        3.66      7.48 o 
   8   2   4      423.37      432.04      9.67 o 
   9   2   4      744.33      704.61     23.84 o 
  10   2   4      421.81      372.88     27.29 o 
  11   2   4        3.79        9.83      7.61 o 
  12   2   4       71.72       53.63      7.04 o 
  13   2   4       15.45       -0.18     19.88 o 
 -13   3   4      329.39      330.56     18.35 o 
 -12   3   4      425.80      455.35     16.42 o 
 -11   3   4      175.08      200.65     11.01 o 
 -10   3   4      277.69      316.84     15.71 o 
  -9   3   4     4181.57     4094.05     81.17 o 
  -8   3   4      291.33      282.29     14.18 o 
  -7   3   4     1916.54     1977.20     35.11 o 
  -6   3   4     1433.46     1496.02     25.00 o 
  -5   3   4     1479.33     1471.63     25.36 o 
  -4   3   4     4748.42     4701.56     68.28 o 
  -3   3   4      157.04      103.43      5.75 o 
  -2   3   4     6719.71     6831.80    109.91 o 
  -1   3   4      121.54       94.11      5.80 o 
   0   3   4     1452.07     1424.61     41.95 o 
   1   3   4     6455.82     6375.82    101.52 o 
   2   3   4     5107.39     5191.81     89.77 o 
   3   3   4      710.52      616.62     25.68 o 
   4   3   4      497.17      548.63      6.73 o 
   5   3   4       43.81       55.66      4.30 o 
   6   3   4     2141.19     2174.73     27.19 o 
   7   3   4     2656.05     2554.18     32.84 o 
   8   3   4       17.98       17.02      2.07 o 
   9   3   4        1.56       -1.69      2.06 o 
  10   3   4      683.90      646.32     30.10 o 
  11   3   4      490.62      464.26     11.90 o 
  12   3   4      335.30      352.87     21.02 o 
  13   3   4        7.39       11.94      9.25 o 
 -13   4   4       86.56       76.24     12.03 o 
 -12   4   4       60.11       75.77     10.38 o 
 -11   4   4      953.46      878.60     66.67 o 
 -10   4   4      272.58      336.97     23.30 o 
  -9   4   4       63.43       74.42     12.12 o 
  -8   4   4      221.15      233.30     14.45 o 
  -7   4   4      324.97      334.86     12.55 o 
  -6   4   4     1814.98     1771.09     43.52 o 
  -5   4   4     4060.99     4115.85     73.82 o 
  -4   4   4      155.01      176.50      4.75 o 
  -3   4   4       43.48       78.45      6.90 o 
  -2   4   4      152.95      130.65     12.33 o 
  -1   4   4     2099.44     1998.71     43.00 o 
   0   4   4     7600.24     7783.34    115.44 o 
   1   4   4       22.60        8.41      4.29 o 
   2   4   4       10.75       -0.13      4.54 o 
   3   4   4      667.04      658.14      8.89 o 
   4   4   4      175.63      160.15     12.69 o 
   5   4   4     2599.17     2534.64     53.96 o 
   6   4   4        2.64        0.88      7.79 o 
   7   4   4       25.92       20.34      8.69 o 
   8   4   4      235.94      274.57     19.72 o 
   9   4   4      449.41      443.34     21.33 o 
  10   4   4       78.14       96.35     18.31 o 
  11   4   4       49.58       50.45     12.31 o 
  12   4   4       59.56       48.95     12.94 o 
  13   4   4      308.83      317.97     21.36 o 
 -12   5   4      162.13      162.98     16.76 o 
 -11   5   4       71.23       91.42     16.30 o 
 -10   5   4      301.30      292.35     17.16 o 
  -9   5   4        9.03        4.99      9.90 o 
  -8   5   4        7.96        9.27      7.62 o 
  -7   5   4      518.98      542.04     27.41 o 
  -6   5   4        0.73       -4.96      6.64 o 
  -5   5   4     1045.46     1025.44     24.31 o 
  -4   5   4      137.54      163.71     10.03 o 
  -3   5   4       30.33       37.39      6.60 o 
  -2   5   4      777.56      795.02     13.41 o 
  -1   5   4       38.99       60.78      5.43 o 
   0   5   4      180.44      187.23      6.94 o 
   1   5   4     6025.19     6271.00     92.58 o 
   2   5   4      186.38      197.89     14.96 o 
   3   5   4      239.28      261.83      8.79 o 
   4   5   4        6.57       11.79     10.35 o 
   5   5   4      118.07      152.56     14.43 o 
   6   5   4      849.61      869.72     31.66 o 
   7   5   4      434.56      429.48     19.65 o 
   8   5   4      212.27      193.77     16.81 o 
   9   5   4        1.45       -7.34      9.73 o 
  10   5   4        9.34       19.18     11.16 o 
  11   5   4       78.26       84.81     16.36 o 
  12   5   4       62.25       46.88     16.07 o 
 -12   6   4       72.01       46.15     12.74 o 
 -11   6   4     1615.05     1582.84     47.69 o 
 -10   6   4     1350.96     1371.72     41.30 o 
  -9   6   4      302.95      310.02     19.50 o 
  -8   6   4      180.30      176.84     14.09 o 
  -7   6   4       45.94       46.65      8.74 o 
  -6   6   4      906.41      948.58     25.89 o 
  -5   6   4     2251.53     2208.57     73.68 o 
  -4   6   4       46.57       80.80     10.96 o 
  -3   6   4       96.06      115.65      8.13 o 
  -2   6   4      355.52      375.84     16.75 o 
  -1   6   4     7360.24     7517.43    148.96 o 
   0   6   4     6561.41     6796.74    137.69 o 
   1   6   4      707.65      742.52     20.79 o 
   2   6   4        0.52        4.42      3.79 o 
   3   6   4      688.67      709.52     20.83 o 
   4   6   4     1994.57     1991.84     48.56 o 
   5   6   4      564.35      553.10     22.14 o 
   6   6   4       28.50       38.26     10.58 o 
   7   6   4      228.84      196.13     17.63 o 
   8   6   4     2870.75     2793.03     90.12 o 
   9   6   4     2248.30     2196.76     63.26 o 
  10   6   4     1472.33     1415.09     47.88 o 
  11   6   4      234.87      220.87     21.21 o 
 -11   7   4      168.57      166.47     16.69 o 
 -10   7   4        8.70        3.10     10.09 o 
  -9   7   4      970.79     1020.49     32.99 o 
  -8   7   4     1960.76     2018.53     48.90 o 
  -7   7   4     1369.99     1349.18     29.92 o 
  -6   7   4      344.85      374.11     17.27 o 
  -5   7   4      419.57      423.45     17.08 o 
  -4   7   4      233.22      247.98     16.61 o 
  -3   7   4     1508.29     1512.69     49.98 o 
  -2   7   4      681.15      670.62     21.47 o 
  -1   7   4       78.47       85.56      7.41 o 
   0   7   4     1955.27     2041.60     60.73 o 
   1   7   4      316.66      314.01     11.61 o 
   2   7   4     2835.64     2784.22     63.06 o 
   3   7   4      694.52      672.45     21.85 o 
   4   7   4       32.25       25.97     11.52 o 
   5   7   4     1904.34     1919.52     77.71 o 
   6   7   4     2015.01     2000.45     56.23 o 
   7   7   4     1449.05     1404.35     45.39 o 
   8   7   4      228.95      231.70     25.24 o 
   9   7   4        2.87       10.72     13.47 o 
  10   7   4      928.54      967.25     52.26 o 
  11   7   4      416.17      455.45     30.37 o 
 -10   8   4       95.70      103.94     22.43 o 
  -9   8   4       44.40       44.49      9.22 o 
  -8   8   4        0.58       -1.74      8.02 o 
  -7   8   4        5.46        8.06      7.15 o 
  -6   8   4       40.67       53.55     13.46 o 
  -5   8   4      407.56      437.70     19.96 o 
  -4   8   4      103.59      111.39      9.68 o 
  -3   8   4       74.51       72.88      9.08 o 
  -2   8   4        3.62        7.00      6.48 o 
  -1   8   4        1.28       16.26      5.58 o 
   0   8   4        6.50        6.26      8.49 o 
   1   8   4        8.90       11.85      6.57 o 
   2   8   4      171.53      155.13      7.38 o 
   3   8   4      329.59      304.82     11.28 o 
   4   8   4       37.29       38.37     13.26 o 
   5   8   4      113.18      130.37     22.04 o 
   6   8   4        9.30        5.67     10.83 o 
   7   8   4        3.87        9.84     11.86 o 
   8   8   4       12.47       26.56     13.81 o 
   9   8   4        3.23       -7.38     14.95 o 
  10   8   4       45.26       62.95     17.82 o 
  -9   9   4      227.29      219.73     25.48 o 
  -8   9   4      153.56      144.71     20.42 o 
  -7   9   4      198.50      216.65     22.82 o 
  -6   9   4      343.79      347.87     15.82 o 
  -5   9   4      242.47      257.88     13.95 o 
  -4   9   4      161.87      174.18     14.31 o 
  -3   9   4      102.56      109.99     10.75 o 
  -2   9   4      280.73      279.77     14.40 o 
  -1   9   4      586.22      606.73     22.41 o 
   0   9   4     3455.08     3480.31     81.32 o 
   1   9   4      638.34      678.38     17.66 o 
   2   9   4       99.88      104.15     11.22 o 
   3   9   4      642.18      607.27     21.67 o 
   4   9   4      115.88      124.21     13.95 o 
   5   9   4      561.74      555.27     23.11 o 
   6   9   4      125.25      153.68     15.74 o 
   7   9   4      314.70      325.34     35.82 o 
   8   9   4      206.48      188.82     22.54 o 
  -7  10   4      318.01      300.59     25.95 o 
  -6  10   4      235.03      243.93     24.94 o 
  -5  10   4      320.63      332.76     22.40 o 
  -4  10   4       45.40       47.87      9.72 o 
  -3  10   4      492.84      506.16     23.35 o 
  -2  10   4      955.25      957.78     31.90 o 
  -1  10   4      342.44      371.46     18.96 o 
   0  10   4     2096.95     2234.49     95.87 o 
   1  10   4      242.51      261.05     12.79 o 
   2  10   4       14.65       23.45      7.78 o 
   3  10   4      394.49      374.14     26.31 o 
   4  10   4      470.69      493.56     54.72 o 
   5  10   4      752.25      693.55     27.55 o 
   6  10   4        8.22       33.25     11.58 o 
   7  10   4       69.52       62.08     12.40 o 
  -4  11   4       88.44       91.95     13.08 o 
  -3  11   4       44.80       70.81     12.39 o 
  -2  11   4      165.42      159.71     14.67 o 
  -1  11   4      176.56      142.37     12.81 o 
   0  11   4        8.73        9.81      8.30 o 
   1  11   4      197.27      170.29     26.99 o 
   2  11   4      209.08      264.41     40.53 o 
   3  11   4        3.30       22.69     12.60 o 
   4  11   4        4.08        3.24     12.47 o 
 -13   1   5     1031.72     1159.48     35.02 o 
 -12   1   5       10.10        6.26      9.64 o 
 -11   1   5      466.64      447.31     14.93 o 
 -10   1   5      161.71      158.75     10.24 o 
  -9   1   5      968.09      985.83     21.46 o 
  -8   1   5     4322.98     4176.21     57.75 o 
  -7   1   5      897.67      909.49     14.52 o 
  -6   1   5     1612.75     1615.92     26.45 o 
  -5   1   5     3325.68     3318.39     59.32 o 
  -4   1   5     2951.18     3061.53     59.26 o 
  -3   1   5       55.69       65.50      7.47 o 
  -2   1   5        0.85       -5.97      5.97 o 
  -1   1   5       29.85       62.04      7.02 o 
   0   1   5     8586.18     8796.62    161.32 o 
   1   1   5     3923.82     3809.27     59.45 o 
   2   1   5     3207.50     3267.67     52.13 o 
   3   1   5      301.25      311.79      9.34 o 
   4   1   5      798.15      750.15     17.42 o 
   5   1   5     2757.47     2723.74     55.66 o 
   6   1   5     2575.39     2602.96     37.45 o 
   7   1   5      115.85      141.52     11.43 o 
   8   1   5     4205.09     4219.01     68.87 o 
   9   1   5      493.22      470.91     11.91 o 
  10   1   5      724.11      726.55     15.65 o 
  11   1   5     1736.20     1712.18     28.66 o 
  12   1   5       30.50       23.81      6.97 o 
  13   1   5      713.48      739.87     29.72 o 
 -13   2   5       55.25       40.50     12.54 o 
 -12   2   5     1166.67     1203.00     28.02 o 
 -11   2   5      716.47      765.73     27.97 o 
 -10   2   5        3.59        8.56      8.37 o 
  -9   2   5       12.45       16.46      6.83 o 
  -8   2   5      366.16      359.23     14.07 o 
  -7   2   5     7120.15     6996.30    133.94 o 
  -6   2   5     2169.61     2156.27     31.33 o 
  -5   2   5      519.61      452.76     18.69 o 
  -4   2   5     1317.12     1318.85     33.84 o 
  -3   2   5     4327.42     4162.86     80.70 o 
  -2   2   5     4062.68     4045.73     78.02 o 
  -1   2   5     3098.17     3191.29     94.79 o 
   0   2   5      399.56      524.85     29.61 o 
   1   2   5     1363.74     1473.21     26.36 o 
   2   2   5     2502.38     2429.27     40.64 o 
   3   2   5     4105.94     4039.97     57.60 o 
   4   2   5     3160.94     3158.68     47.46 o 
   5   2   5       36.07       50.07      3.91 o 
   6   2   5      404.70      416.53     18.07 o 
   7   2   5     2184.81     2227.06     31.39 o 
   8   2   5      807.01      813.08     23.80 o 
   9   2   5      654.29      683.74     20.18 o 
  10   2   5       11.85        8.08      8.89 o 
  11   2   5      552.16      589.21     22.90 o 
  12   2   5      847.11      823.34     25.26 o 
  13   2   5      193.63      158.39     17.94 o 
 -13   3   5       66.67       61.27     11.90 o 
 -12   3   5       38.90       34.63      9.60 o 
 -11   3   5      137.23      139.29     12.87 o 
 -10   3   5      362.47      374.35     17.27 o 
  -9   3   5      859.67      831.44     22.53 o 
  -8   3   5      145.82      156.75     14.24 o 
  -7   3   5       21.76       23.22      7.06 o 
  -6   3   5       12.83        1.79      5.74 o 
  -5   3   5      248.96      251.23      9.83 o 
  -4   3   5      996.90     1012.05     17.12 o 
  -3   3   5      162.50      182.60     12.36 o 
  -2   3   5       23.86       37.00     12.71 o 
  -1   3   5      221.51      237.47     12.48 o 
   0   3   5     1392.68     1364.97     27.63 o 
   1   3   5     1079.27     1039.71     26.03 o 
   2   3   5      752.92      768.47     17.78 o 
   3   3   5       57.37       72.05      5.59 o 
   4   3   5      758.42      787.67     14.22 o 
   5   3   5      118.93      112.05      3.78 o 
   6   3   5       87.37       81.25      5.30 o 
   7   3   5      103.00       99.78      3.10 o 
   8   3   5       83.67       92.53      5.84 o 
   9   3   5      131.76      131.06     10.82 o 
  10   3   5       75.19       59.09     12.12 o 
  11   3   5        2.68      -13.44     13.44 o 
  12   3   5        5.72       19.35     11.37 o 
  13   3   5       30.81       20.94      9.99 o 
 -12   4   5      332.94      355.28     16.86 o 
 -11   4   5      564.78      584.04     22.17 o 
 -10   4   5       58.20       54.63     10.69 o 
  -9   4   5      145.77      146.39     15.37 o 
  -8   4   5      791.08      794.16     27.49 o 
  -7   4   5     2374.93     2360.58     40.98 o 
  -6   4   5      923.10      961.97     20.66 o 
  -5   4   5      488.39      546.93     15.60 o 
  -4   4   5      156.70      164.52      9.23 o 
  -3   4   5      222.07      209.75     14.89 o 
  -2   4   5        5.11       15.76      5.15 o 
  -1   4   5        3.10        5.51      3.87 o 
   0   4   5      604.26      587.66     14.64 o 
   1   4   5      344.10      383.81     10.52 o 
   2   4   5     6099.91     6153.80    105.13 o 
   3   4   5     2774.18     2802.23     46.17 o 
   4   4   5      876.44      834.36     10.33 o 
   5   4   5        3.22       11.60      8.13 o 
   6   4   5      542.42      530.72     23.91 o 
   7   4   5     1057.06     1103.36     36.21 o 
   8   4   5       11.95       10.82     10.31 o 
   9   4   5       16.48       20.29     10.02 o 
  10   4   5        8.18       12.90     10.64 o 
  11   4   5      200.43      214.44     18.01 o 
  12   4   5      568.14      599.47     32.79 o 
 -12   5   5       23.16       11.02     12.73 o 
 -11   5   5      407.07      429.32     23.22 o 
 -10   5   5      288.46      299.34     29.19 o 
  -9   5   5     1026.02     1097.51     34.51 o 
  -8   5   5      516.79      515.23     23.57 o 
  -7   5   5      152.87      171.11     21.44 o 
  -6   5   5      979.67      973.78     29.47 o 
  -5   5   5     5099.78     4969.16     87.43 o 
  -4   5   5     2779.74     2814.86     35.90 o 
  -3   5   5      831.15      831.63     17.48 o 
  -2   5   5       31.73       45.10      5.55 o 
  -1   5   5     1700.76     1733.68     53.18 o 
   0   5   5     4989.81     5046.03     99.45 o 
   1   5   5     1113.59     1059.51     17.38 o 
   2   5   5      755.23      768.98     16.01 o 
   3   5   5       53.64       54.95      4.25 o 
   4   5   5      900.94      862.03     27.38 o 
   5   5   5     1938.65     1929.63     49.88 o 
   6   5   5      976.37      960.31     30.22 o 
   7   5   5       38.81       39.86     11.35 o 
   8   5   5      215.79      204.44     20.85 o 
   9   5   5      936.37      934.73     33.97 o 
  10   5   5     1668.20     1676.83     77.92 o 
  11   5   5      766.17      783.40     34.47 o 
  12   5   5       17.94       25.47     14.77 o 
 -11   6   5       39.76       48.61     17.72 o 
 -10   6   5      121.33      115.73     15.16 o 
  -9   6   5      146.10      141.37     14.67 o 
  -8   6   5      440.35      445.90     20.94 o 
  -7   6   5      551.05      592.85     20.79 o 
  -6   6   5       13.66       18.41      7.30 o 
  -5   6   5       14.97       13.87      7.53 o 
  -4   6   5      190.84      204.77      7.33 o 
  -3   6   5     1161.90     1159.83     25.45 o 
  -2   6   5      663.92      667.52     20.85 o 
  -1   6   5      788.92      772.85     24.49 o 
   0   6   5     1259.04     1268.93     20.37 o 
   1   6   5      440.33      473.25     16.91 o 
   2   6   5      315.38      324.07      9.93 o 
   3   6   5      162.50      162.60      7.67 o 
   4   6   5      227.92      277.94     16.91 o 
   5   6   5       48.88       41.45     16.50 o 
   6   6   5      578.24      542.19     27.03 o 
   7   6   5      327.78      391.23     21.61 o 
   8   6   5      102.67      124.40     15.43 o 
   9   6   5       15.38       12.80     13.36 o 
  10   6   5       11.28       -5.05     11.93 o 
  11   6   5       32.86       44.28     15.23 o 
 -10   7   5        6.36        6.13     14.59 o 
  -9   7   5      281.61      292.08     15.75 o 
  -8   7   5       60.71       62.92     12.00 o 
  -7   7   5       31.40       27.11      9.23 o 
  -6   7   5       72.77       83.64     12.26 o 
  -5   7   5      265.80      310.24     16.32 o 
  -4   7   5       75.69       81.43      9.69 o 
  -3   7   5       52.68       62.78      6.16 o 
  -2   7   5       79.30       63.00      6.39 o 
  -1   7   5       56.54       64.55      6.43 o 
   0   7   5        6.88        7.85      5.05 o 
   1   7   5     1326.21     1394.48     32.80 o 
   2   7   5        1.26        4.32      4.15 o 
   3   7   5      417.36      396.55     23.58 o 
   4   7   5       25.43       34.33     11.04 o 
   5   7   5      856.68      866.00     34.95 o 
   6   7   5      299.35      346.89     56.66 o 
   7   7   5      254.56      235.69     19.82 o 
   8   7   5      121.60      128.85     20.10 o 
   9   7   5      257.42      280.02     25.57 o 
  10   7   5      213.26      172.83     31.85 o 
  -9   8   5       30.34       46.64     14.76 o 
  -8   8   5      114.32      129.45     12.27 o 
  -7   8   5     1528.46     1550.33     48.89 o 
  -6   8   5     1959.08     2022.28     55.16 o 
  -5   8   5      126.58      120.77     10.92 o 
  -4   8   5        2.21        0.93      8.12 o 
  -3   8   5       40.26       46.80     12.31 o 
  -2   8   5      995.98     1056.39     27.23 o 
  -1   8   5       64.10       61.34      6.96 o 
   0   8   5        5.50        7.37      6.40 o 
   1   8   5     1667.79     1647.60     29.78 o 
   2   8   5     2145.60     2094.69     49.98 o 
   3   8   5     1008.10      972.00     43.46 o 
   4   8   5      923.76      990.29     40.47 o 
   5   8   5      402.87      428.19     24.46 o 
   6   8   5     1239.14     1250.54     44.23 o 
   7   8   5      698.01      768.44     40.60 o 
   8   8   5      350.17      397.83     36.82 o 
   9   8   5      315.04      342.20     27.84 o 
  -8   9   5      177.95      188.16     17.81 o 
  -7   9   5       22.71       15.14      9.72 o 
  -6   9   5        4.22       -8.10      8.32 o 
  -5   9   5      362.22      373.52     21.68 o 
  -4   9   5      369.91      386.03     23.02 o 
  -3   9   5       75.43       67.88     11.11 o 
  -2   9   5        2.61        7.70      7.48 o 
  -1   9   5      184.84      183.45     11.46 o 
   0   9   5      829.16      816.84     17.87 o 
   1   9   5       33.63       35.06      5.69 o 
   2   9   5       90.82       78.26      6.07 o 
   3   9   5       62.18       47.71      6.29 o 
   4   9   5      546.58      522.87     22.83 o 
   5   9   5      559.65      573.42     44.63 o 
   6   9   5      181.55      180.67     23.87 o 
   7   9   5      147.83      163.25     22.45 o 
   8   9   5       92.96       90.63     19.72 o 
  -6  10   5      317.99      322.64     21.85 o 
  -5  10   5        8.22       14.61      9.91 o 
  -4  10   5        8.29        5.81      9.47 o 
  -3  10   5        3.39       12.12      9.40 o 
  -2  10   5       10.74        7.43      8.23 o 
  -1  10   5       44.68       36.39      8.22 o 
   0  10   5        1.01       -4.01      6.39 o 
   1  10   5      178.49      144.48      9.02 o 
   2  10   5       27.07       47.62     15.27 o 
   3  10   5        9.39       -5.75      9.10 o 
   4  10   5      124.34      126.80     17.23 o 
   5  10   5      127.37      101.57     18.53 o 
   6  10   5      116.65      118.73     16.96 o 
  -3  11   5      231.05      232.83     26.59 o 
  -2  11   5        0.44       10.35      9.38 o 
  -1  11   5      241.12      227.60     23.40 o 
   0  11   5      481.81      404.62     38.04 o 
   1  11   5      625.62      626.05     29.08 o 
   2  11   5      139.88      129.72     17.88 o 
   3  11   5       94.46      121.91     15.86 o 
 -13   0   6      617.53      600.69     37.66 o 
 -12   0   6     1571.03     1558.49     61.42 o 
 -11   0   6      285.51      330.05     31.45 o 
 -10   0   6     1045.83     1107.03     32.10 o 
  -9   0   6     1738.65     1743.62     52.97 o 
  -8   0   6     2041.96     2003.40     76.92 o 
  -7   0   6     3099.85     3071.85     95.23 o 
  -6   0   6        7.76        5.18      5.59 o 
  -5   0   6     6031.46     6163.15    171.79 o 
  -4   0   6     1010.30     1076.66     49.04 o 
  -3   0   6      129.82       91.96     18.71 o 
  -2   0   6     8322.80     8650.40    236.97 o 
  -1   0   6      842.55      895.08     56.28 o 
   0   0   6     6934.69     6933.86    212.02 o 
   1   0   6    12703.09    12449.06    441.20 o 
   2   0   6     4498.17     4600.85    106.47 o 
   3   0   6      675.20      741.24     22.92 o 
   4   0   6      817.16      947.08     34.22 o 
   5   0   6     1023.47     1084.53     28.22 o 
   6   0   6     4925.78     4949.42    127.47 o 
   7   0   6     2189.81     2171.05     80.52 o 
   8   0   6       19.24       21.24      8.83 o 
   9   0   6      212.70      191.72     24.88 o 
  10   0   6      566.61      566.06     20.78 o 
  11   0   6      789.20      783.27     34.40 o 
  12   0   6      895.45      863.03     30.42 o 
  13   0   6        8.06       -1.70      8.82 o 
 -13   1   6      149.66      126.55     19.44 o 
 -12   1   6       19.37       20.44     14.29 o 
 -11   1   6       30.67       33.25      7.45 o 
 -10   1   6        4.34        7.20      9.30 o 
  -9   1   6        2.02        2.37      4.43 o 
  -8   1   6       60.30       62.32      5.97 o 
  -7   1   6      845.11      885.19     29.93 o 
  -6   1   6      611.04      560.40     21.17 o 
  -5   1   6       40.41       39.95     10.05 o 
  -4   1   6       27.47        2.57     15.15 o 
  -3   1   6      742.91      823.89     26.55 o 
  -2   1   6     3501.92     3599.15     70.25 o 
  -1   1   6      457.11      445.39     22.03 o 
   0   1   6       94.28       86.20      7.33 o 
   1   1   6      842.65      891.91     39.67 o 
   2   1   6      699.15      698.40     15.39 o 
   3   1   6      174.00      165.66      9.56 o 
   4   1   6     4153.86     4166.99     74.48 o 
   5   1   6     1916.63     1974.72     39.89 o 
   6   1   6        5.87       12.22      5.34 o 
   7   1   6      195.31      210.91     20.06 o 
   8   1   6      836.63      837.85     18.28 o 
   9   1   6     1519.91     1562.77     27.48 o 
  10   1   6        4.56        0.58      4.76 o 
  11   1   6        4.77        7.29      6.64 o 
  12   1   6        1.42        4.85      6.85 o 
  13   1   6       48.78       41.81     10.37 o 
 -13   2   6      309.30      311.03     20.35 o 
 -12   2   6      582.85      626.83     24.54 o 
 -11   2   6       41.74       44.53      9.38 o 
 -10   2   6      120.71      106.97     10.28 o 
  -9   2   6      201.65      170.57     16.85 o 
  -8   2   6       53.82       67.09     12.82 o 
  -7   2   6     2431.55     2401.81     30.77 o 
  -6   2   6        5.60        9.13      4.21 o 
  -5   2   6      655.29      670.05     19.57 o 
  -4   2   6     2067.58     2032.31     48.54 o 
  -3   2   6      531.63      605.13     21.31 o 
  -2   2   6     3442.46     3831.55     99.59 o 
  -1   2   6      156.05      193.44     10.92 o 
   0   2   6      182.65      153.08     14.09 o 
   1   2   6      181.79      210.46     14.83 o 
   2   2   6      198.93      187.61      9.86 o 
   3   2   6       42.19       67.79      7.41 o 
   4   2   6      487.89      494.98     24.18 o 
   5   2   6      427.91      476.96     15.82 o 
   6   2   6      609.16      642.05     12.11 o 
   7   2   6      459.57      473.60     23.89 o 
   8   2   6        0.59        8.21      4.67 o 
   9   2   6      217.81      222.64     16.16 o 
  10   2   6      869.37      842.82     22.22 o 
  11   2   6       49.74       23.66     12.95 o 
  12   2   6       59.72       43.68     15.33 o 
 -12   3   6      639.88      666.80     22.89 o 
 -11   3   6     2334.88     2342.55     60.91 o 
 -10   3   6     1770.19     1829.06     45.30 o 
  -9   3   6       46.45       58.25     11.10 o 
  -8   3   6       24.04        9.87      8.64 o 
  -7   3   6     1394.15     1433.17     47.59 o 
  -6   3   6     5108.23     4988.00     88.31 o 
  -5   3   6     2832.80     2815.39     39.32 o 
  -4   3   6      842.01      854.98     40.71 o 
  -3   3   6      331.18      413.90     18.69 o 
  -2   3   6     3662.03     3634.88    107.89 o 
  -1   3   6     7017.32     6806.86    167.86 o 
   0   3   6     1661.24     1671.57     42.50 o 
   1   3   6        9.27        8.28      5.81 o 
   2   3   6     1303.91     1326.17     31.22 o 
   3   3   6     2905.00     2964.81     54.09 o 
   4   3   6     3513.96     3555.68     53.34 o 
   5   3   6     1360.64     1381.17     26.57 o 
   6   3   6       41.28       22.27      8.78 o 
   7   3   6      413.47      409.03      9.10 o 
   8   3   6     1542.77     1517.19     39.22 o 
   9   3   6      880.62      900.01     17.05 o 
  10   3   6      106.69       99.96     13.37 o 
  11   3   6       14.66        6.85     10.35 o 
  12   3   6     1129.31     1174.25     65.67 o 
 -12   4   6      298.69      313.20     30.56 o 
 -11   4   6       11.39       12.66      9.99 o 
 -10   4   6      242.85      303.32     24.92 o 
  -9   4   6     1252.27     1319.36     33.65 o 
  -8   4   6     1542.54     1535.77     43.49 o 
  -7   4   6      447.61      467.33     25.51 o 
  -6   4   6       28.89       39.00      8.77 o 
  -5   4   6      839.39      820.55     23.86 o 
  -4   4   6     1978.04     2087.72     29.22 o 
  -3   4   6     4272.16     4224.22     65.86 o 
  -2   4   6      464.06      445.42     15.09 o 
  -1   4   6       29.87       70.74     24.18 o 
   0   4   6     1672.63     1589.49     32.65 o 
   1   4   6     3166.54     3159.41     64.18 o 
   2   4   6     1215.95     1209.58     31.73 o 
   3   4   6      817.12      806.19     21.56 o 
   4   4   6      166.01      182.01      8.15 o 
   5   4   6     1860.11     1851.20     27.88 o 
   6   4   6      905.80      866.59     31.56 o 
   7   4   6      255.70      266.13     16.97 o 
   8   4   6      232.67      275.97     21.73 o 
   9   4   6      154.16      157.05     18.94 o 
  10   4   6     1413.77     1465.76     46.62 o 
  11   4   6      458.91      445.09     32.65 o 
  12   4   6      312.31      293.37     26.22 o 
 -11   5   6       46.89       39.11     11.46 o 
 -10   5   6        3.09       12.47     10.11 o 
  -9   5   6       52.22       47.14      8.98 o 
  -8   5   6       54.63       82.29     14.78 o 
  -7   5   6       56.99       65.06      9.29 o 
  -6   5   6      202.34      245.94     20.96 o 
  -5   5   6       53.72       47.49      5.75 o 
  -4   5   6      158.35      136.20     10.11 o 
  -3   5   6        0.13        1.21      6.04 o 
  -2   5   6       39.53       45.43      7.80 o 
  -1   5   6      183.00      204.52     10.14 o 
   0   5   6      834.42      844.77     21.30 o 
   1   5   6        2.89       -4.27      4.27 o 
   2   5   6       31.25       28.48      4.40 o 
   3   5   6        1.26        0.48      6.25 o 
   4   5   6       98.94      100.21      5.02 o 
   5   5   6       61.46       61.71     14.86 o 
   6   5   6       81.60       68.17     19.12 o 
   7   5   6        3.78       11.79     10.25 o 
   8   5   6       35.31       28.87     13.06 o 
   9   5   6        0.08        5.19     10.75 o 
  10   5   6       20.90        6.08     11.81 o 
  11   5   6       69.36       80.56     19.08 o 
 -11   6   6      177.81      152.97     17.21 o 
 -10   6   6       56.21       59.07     13.40 o 
  -9   6   6      188.82      165.75     13.21 o 
  -8   6   6      138.71      139.54     13.17 o 
  -7   6   6      210.05      236.98     14.41 o 
  -6   6   6       37.47       22.41      8.59 o 
  -5   6   6     1244.52     1193.72     27.15 o 
  -4   6   6     1486.24     1509.24     44.23 o 
  -3   6   6      822.12      865.06     15.63 o 
  -2   6   6     1538.17     1621.05     28.58 o 
  -1   6   6       95.02      130.52     12.32 o 
   0   6   6     1646.13     1657.33     27.17 o 
   1   6   6      151.82      161.23      7.47 o 
   2   6   6       55.20       54.40      5.41 o 
   3   6   6      155.24      147.13      5.32 o 
   4   6   6      190.08      173.33      6.21 o 
   5   6   6     1033.51     1004.65     43.09 o 
   6   6   6     1484.50     1579.66     53.64 o 
   7   6   6     1042.94     1074.93     39.42 o 
   8   6   6       62.25       79.97     20.10 o 
   9   6   6        1.46       38.00     30.07 o 
  10   6   6      558.35      615.79     33.13 o 
 -10   7   6      332.67      364.61     22.94 o 
  -9   7   6       39.78       50.96     11.99 o 
  -8   7   6        1.25       -5.20      7.88 o 
  -7   7   6      377.14      411.26     17.95 o 
  -6   7   6      209.47      265.92     22.52 o 
  -5   7   6     1292.14     1280.77     28.85 o 
  -4   7   6       63.20       63.61      9.63 o 
  -3   7   6      179.24      188.29      9.59 o 
  -2   7   6      160.92      183.80     14.09 o 
  -1   7   6      412.33      436.47     14.04 o 
   0   7   6     5108.23     5233.08     92.49 o 
   1   7   6     1263.17     1227.67     27.33 o 
   2   7   6      492.39      504.41     14.32 o 
   3   7   6      633.81      595.11     13.63 o 
   4   7   6     1106.29     1142.42     38.61 o 
   5   7   6     1270.49     1276.44     47.04 o 
   6   7   6      156.68      145.10     16.93 o 
   7   7   6       47.90       42.67     16.15 o 
   8   7   6      490.54      543.48     51.45 o 
   9   7   6      234.14      254.19     30.60 o 
  10   7   6       89.48       74.42     18.22 o 
  -9   8   6       30.79       48.84     10.97 o 
  -8   8   6        6.60       18.34      9.96 o 
  -7   8   6       69.93       54.95     10.65 o 
  -6   8   6       49.09       36.18      9.76 o 
  -5   8   6       27.34       30.36      9.75 o 
  -4   8   6      241.83      221.92     14.40 o 
  -3   8   6       26.90       35.31      7.87 o 
  -2   8   6       33.86       38.56      6.32 o 
  -1   8   6     1099.60     1090.70     29.32 o 
   0   8   6        7.03        5.07      6.13 o 
   1   8   6       67.45       56.90      7.18 o 
   2   8   6      826.41      797.48     30.28 o 
   3   8   6        8.02        8.11      8.83 o 
   4   8   6       14.23       13.74     11.70 o 
   5   8   6       16.66       37.43     13.72 o 
   6   8   6        0.69      -12.87     12.87 o 
   7   8   6      109.94      111.40     18.43 o 
   8   8   6        4.37       -0.07     12.96 o 
  -7   9   6      259.97      281.41     23.32 o 
  -6   9   6      925.05      993.55     35.16 o 
  -5   9   6     1498.32     1361.14     39.04 o 
  -4   9   6        2.67       13.66      8.92 o 
  -3   9   6       19.75       11.42      7.86 o 
  -2   9   6      110.68      118.10     10.06 o 
  -1   9   6      905.45      897.67     21.97 o 
   0   9   6      766.69      742.81     29.71 o 
   1   9   6      540.20      526.62     23.05 o 
   2   9   6       80.77       76.29     11.31 o 
   3   9   6      507.61      518.24     33.20 o 
   4   9   6      444.42      464.03     27.92 o 
   5   9   6      341.86      327.10     25.63 o 
   6   9   6        3.94       15.06     17.91 o 
   7   9   6       90.03      100.41     22.37 o 
  -5  10   6      308.33      301.64     20.40 o 
  -4  10   6      892.85      926.69     36.51 o 
  -3  10   6     1241.93     1224.90     42.14 o 
  -2  10   6      768.46      805.33     38.14 o 
  -1  10   6      195.42      222.21     11.37 o 
   0  10   6      175.02      179.01     10.39 o 
   1  10   6      348.63      367.97     26.78 o 
   2  10   6      576.85      640.50     30.13 o 
   3  10   6        3.74        0.06     12.97 o 
   4  10   6      182.21      179.54     19.02 o 
   5  10   6      536.35      619.38     30.25 o 
   0  11   6        0.50       10.69      7.27 o 
 -12   1   7     1895.69     1930.82     67.62 o 
 -11   1   7      692.23      669.79     22.50 o 
 -10   1   7       41.81       55.83     12.03 o 
  -9   1   7       47.37       50.52     14.64 o 
  -8   1   7        5.76       15.42      5.69 o 
  -7   1   7     2575.03     2526.48     43.69 o 
  -6   1   7      205.99      220.82      8.66 o 
  -5   1   7      149.64      144.20     14.76 o 
  -4   1   7     2644.33     2568.01     53.48 o 
  -3   1   7     1528.15     1399.19     32.85 o 
  -2   1   7     1875.90     1932.85     47.99 o 
  -1   1   7     1868.37     1820.64     59.72 o 
   0   1   7      125.98      148.47     13.54 o 
   1   1   7     1077.23     1006.34     35.36 o 
   2   1   7     3421.81     3395.14    103.93 o 
   3   1   7     1308.76     1336.23     32.22 o 
   4   1   7        4.73       10.98      7.20 o 
   5   1   7      301.55      256.89     14.33 o 
   6   1   7     1299.72     1335.85     35.57 o 
   7   1   7     1979.12     2129.79     51.26 o 
   8   1   7     1169.51     1217.74     25.55 o 
   9   1   7       14.99       15.04      5.81 o 
  10   1   7       39.82       43.95      6.91 o 
  11   1   7      350.69      374.13     24.70 o 
  12   1   7      625.28      662.72     26.55 o 
 -12   2   7       19.46       27.97      9.27 o 
 -11   2   7      170.71      152.42     21.68 o 
 -10   2   7      357.99      361.22     21.94 o 
  -9   2   7     2175.78     2168.50     67.98 o 
  -8   2   7      736.71      645.08     60.85 o 
  -7   2   7      512.27      526.98     17.95 o 
  -6   2   7      851.06      853.82     27.64 o 
  -5   2   7     3206.93     3133.14     78.06 o 
  -4   2   7      635.32      699.40     32.06 o 
  -3   2   7       48.89       66.60     22.85 o 
  -2   2   7      166.29      161.75     12.71 o 
  -1   2   7     1403.09     1400.68     54.98 o 
   0   2   7     3326.27     3281.79     77.66 o 
   1   2   7      558.18      529.96     18.89 o 
   2   2   7      562.75      564.50     16.27 o 
   3   2   7     2885.55     3004.94     52.04 o 
   4   2   7     3072.77     3086.72     53.62 o 
   5   2   7     4301.21     4222.14     73.79 o 
   6   2   7     2090.78     2154.37     39.52 o 
   7   2   7        0.67       11.67      6.54 o 
   8   2   7     1122.09     1143.08     21.94 o 
   9   2   7       26.93       37.01      7.20 o 
  10   2   7     1098.60     1091.72     40.12 o 
  11   2   7      391.06      446.35     26.32 o 
  12   2   7      129.23      138.55     18.64 o 
 -12   3   7       62.49       62.96     12.58 o 
 -11   3   7        3.25        2.56      9.11 o 
 -10   3   7      120.23      106.53     15.52 o 
  -9   3   7        6.29       12.99      8.10 o 
  -8   3   7       22.52       32.99      7.70 o 
  -7   3   7      345.43      342.89     17.79 o 
  -6   3   7       26.14       31.10      4.14 o 
  -5   3   7        0.48       16.50      8.77 o 
  -4   3   7      308.99      309.52     19.25 o 
  -3   3   7       13.50       20.75     11.89 o 
  -2   3   7      586.43      524.97     32.96 o 
  -1   3   7      151.04      153.55     13.81 o 
   0   3   7      541.68      526.04     21.54 o 
   1   3   7     1072.04     1088.51     40.90 o 
   2   3   7      344.93      313.63     12.20 o 
   3   3   7        1.18        1.40      6.44 o 
   4   3   7       88.35       99.78      7.71 o 
   5   3   7       16.34        5.96      4.45 o 
   6   3   7      632.44      576.99     22.33 o 
   7   3   7       90.95       84.13      7.63 o 
   8   3   7      148.68      138.35     13.83 o 
   9   3   7     1037.72      949.25     48.99 o 
  10   3   7       47.81       52.18     14.25 o 
  11   3   7      167.03      142.82     19.34 o 
  12   3   7      208.92      147.69     24.81 o 
 -11   4   7      329.76      290.50     23.22 o 
 -10   4   7     1051.24     1059.01     34.35 o 
  -9   4   7      659.53      699.59     24.22 o 
  -8   4   7      699.13      740.37     23.68 o 
  -7   4   7        0.51       10.62      7.54 o 
  -6   4   7      331.71      320.78     15.83 o 
  -5   4   7      931.71      924.95     14.60 o 
  -4   4   7      470.24      470.73     16.00 o 
  -3   4   7       78.72       80.65     10.46 o 
  -2   4   7        2.06       10.92      6.02 o 
  -1   4   7      287.79      310.52     12.43 o 
   0   4   7     4708.28     4683.20     87.86 o 
   1   4   7      751.65      747.18     20.10 o 
   2   4   7        0.19        3.45      7.47 o 
   3   4   7       43.65       54.60      8.01 o 
   4   4   7       64.22       52.29     10.52 o 
   5   4   7     1400.48     1359.07     28.45 o 
   6   4   7        4.55        4.85      6.43 o 
   7   4   7       58.02       46.15     10.62 o 
   8   4   7      245.68      261.39     27.83 o 
   9   4   7       40.55       52.61     14.89 o 
  10   4   7      764.79      728.14     32.23 o 
  11   4   7      640.31      681.72     33.43 o 
 -11   5   7      312.15      328.09     25.60 o 
 -10   5   7      480.56      508.29     23.08 o 
  -9   5   7       46.19       65.71     10.76 o 
  -8   5   7     1416.60     1481.79     34.53 o 
  -7   5   7     2391.66     2433.46     49.17 o 
  -6   5   7      509.85      502.43     26.15 o 
  -5   5   7       18.24        7.33      4.31 o 
  -4   5   7      863.12      924.48     32.87 o 
  -3   5   7     1944.16     1991.98     40.49 o 
  -2   5   7     2619.91     2721.66     50.36 o 
  -1   5   7      236.34      232.16      9.67 o 
   0   5   7      420.20      450.08     30.01 o 
   1   5   7      163.56      198.92     12.76 o 
   2   5   7     2155.62     2254.58     44.11 o 
   3   5   7      755.29      821.92     14.71 o 
   4   5   7      356.52      357.59     11.70 o 
   5   5   7       20.01       25.50      5.74 o 
   6   5   7     2692.14     2644.65     78.85 o 
   7   5   7     2146.75     2177.76     69.66 o 
   8   5   7      169.57      168.85     19.78 o 
   9   5   7      522.87      582.17     33.04 o 
  10   5   7      244.77      248.23     24.61 o 
  11   5   7      248.52      207.54     22.32 o 
 -10   6   7        9.48        3.51      9.87 o 
  -9   6   7      268.42      282.60     17.23 o 
  -8   6   7       11.85       15.43     11.32 o 
  -7   6   7       13.72       -2.62      9.61 o 
  -6   6   7       14.61        8.94      9.05 o 
  -5   6   7     1384.30     1343.38     43.77 o 
  -4   6   7      252.61      279.22     10.49 o 
  -3   6   7       10.73        2.98      6.18 o 
  -2   6   7      117.14      116.96      7.72 o 
  -1   6   7      352.07      355.68     12.30 o 
   0   6   7      715.75      764.16     19.12 o 
   1   6   7        4.61       16.90      8.93 o 
   2   6   7       12.81       19.55      5.85 o 
   3   6   7      353.05      356.12     10.22 o 
   4   6   7      451.10      405.50      7.08 o 
   5   6   7      110.75      132.90     17.45 o 
   6   6   7      420.67      436.55     38.45 o 
   7   6   7        0.67       -3.63     11.17 o 
   8   6   7        5.27       -3.12     12.86 o 
   9   6   7      236.31      239.14     25.87 o 
  10   6   7      302.96      319.28     29.81 o 
  -9   7   7       59.61       53.30     11.82 o 
  -8   7   7      216.94      208.95     14.67 o 
  -7   7   7      340.27      319.60     16.05 o 
  -6   7   7      111.57      106.73     11.02 o 
  -5   7   7       30.37       26.66      8.29 o 
  -4   7   7      252.88      254.97     13.49 o 
  -3   7   7      448.56      446.12     18.47 o 
  -2   7   7      415.71      405.69     17.14 o 
  -1   7   7      558.00      539.55     28.73 o 
   0   7   7      220.98      226.15      9.60 o 
   1   7   7      400.15      398.15     21.48 o 
   2   7   7      146.63      156.20      7.36 o 
   3   7   7        7.55        8.48      8.34 o 
   4   7   7      104.08       55.76     20.68 o 
   5   7   7       35.70       42.25     17.72 o 
   6   7   7      365.92      325.13     32.00 o 
   7   7   7       96.38       92.16     17.16 o 
   8   7   7       18.04        9.61     14.81 o 
   9   7   7       83.98       85.56     18.59 o 
  -8   8   7      224.37      199.61     15.31 o 
  -7   8   7        5.48        0.10      8.06 o 
  -6   8   7      577.71      603.04     24.92 o 
  -5   8   7     1482.11     1452.62     42.62 o 
  -4   8   7      464.11      498.20     21.90 o 
  -3   8   7       26.21       29.90      7.23 o 
  -2   8   7      586.19      605.01     15.66 o 
  -1   8   7      764.05      750.51     28.75 o 
   0   8   7     1772.22     1772.07     39.92 o 
   1   8   7     1944.19     1933.41     47.51 o 
   2   8   7      110.33       91.93     10.90 o 
   3   8   7      131.68      106.01     11.18 o 
   4   8   7      272.10      296.63     25.72 o 
   5   8   7      640.52      602.07     41.49 o 
   6   8   7      510.64      517.31     31.46 o 
   7   8   7       62.41       45.19     16.69 o 
   8   8   7      181.56      166.93     23.43 o 
  -6   9   7      120.15      124.01     12.82 o 
  -5   9   7       10.62       18.50      9.03 o 
  -4   9   7      251.48      236.20     14.06 o 
  -3   9   7      540.73      598.69     22.48 o 
  -2   9   7      473.46      525.47     18.43 o 
  -1   9   7      114.07      112.68      9.51 o 
   0   9   7        3.19        5.22      6.52 o 
   1   9   7      487.67      455.84     26.59 o 
   2   9   7      443.89      415.67     34.79 o 
   3   9   7      219.93      212.95     23.72 o 
   4   9   7      290.71      332.99     25.92 o 
   5   9   7        6.09       15.05     14.32 o 
   6   9   7      198.29      226.40     28.29 o 
  -4  10   7       23.40       21.59      9.47 o 
  -3  10   7        0.99        6.89     10.16 o 
  -2  10   7        1.17        2.15      8.15 o 
  -1  10   7       53.44       51.63     11.16 o 
   0  10   7        1.83       10.47     11.94 o 
   1  10   7      294.95      325.03     21.16 o 
   2  10   7      111.35      110.18     17.41 o 
   3  10   7        0.06       21.58     12.73 o 
 -12   0   8      657.30      658.35     44.41 o 
 -11   0   8     2495.83     2502.00     97.34 o 
 -10   0   8      366.61      388.12     27.94 o 
  -9   0   8       40.46       41.99     13.30 o 
  -8   0   8       22.60       33.65     30.78 o 
  -7   0   8      654.61      605.95     20.94 o 
  -6   0   8     4293.33     3953.02    182.30 o 
  -5   0   8      952.04      932.24     40.69 o 
  -4   0   8      153.82      144.57     18.36 o 
  -3   0   8     1922.44     1848.17     70.53 o 
  -2   0   8     6195.69     6111.74    180.02 o 
  -1   0   8     7532.21     7533.96    226.01 o 
   0   0   8      774.69      812.64     60.46 o 
   1   0   8       84.67       47.95     13.25 o 
   2   0   8      339.42      354.49     41.87 o 
   3   0   8     1019.82     1062.95     43.23 o 
   4   0   8     1285.97     1299.37     39.97 o 
   5   0   8       82.54       98.59     15.29 o 
   6   0   8      193.20      185.76     16.65 o 
   7   0   8     1045.13     1077.82     32.99 o 
   8   0   8     3799.13     3809.51    109.42 o 
   9   0   8     1852.77     1915.80     53.57 o 
  10   0   8      177.00      173.20     19.39 o 
  11   0   8      107.31      107.22     43.05 o 
 -12   1   8      199.37      204.96     19.27 o 
 -11   1   8       51.01       44.08     15.73 o 
 -10   1   8      475.01      448.46     22.41 o 
  -9   1   8     1367.79     1300.87     23.54 o 
  -8   1   8      695.50      701.52     15.67 o 
  -7   1   8      444.53      393.45     10.79 o 
  -6   1   8        6.64        7.84      8.19 o 
  -5   1   8      357.18      337.20     23.27 o 
  -4   1   8      999.77     1056.40     30.37 o 
  -3   1   8      232.30      241.17     15.99 o 
  -2   1   8      105.74      128.55     14.39 o 
  -1   1   8        1.95       -2.98     12.58 o 
   0   1   8     2257.35     2191.14     48.91 o 
   1   1   8     1677.05     1653.99     36.50 o 
   2   1   8      928.39      979.65     32.06 o 
   3   1   8      457.29      474.67     16.42 o 
   4   1   8       71.04       55.90     10.26 o 
   5   1   8     1374.29     1404.54     28.20 o 
   6   1   8      369.43      417.54     14.40 o 
   7   1   8      502.39      551.38     30.29 o 
   8   1   8      122.57      109.12     10.49 o 
   9   1   8      340.35      363.48     18.12 o 
  10   1   8      165.36      178.83     10.49 o 
  11   1   8       88.79       75.73     13.57 o 
 -11   2   8       69.45       70.47     15.48 o 
 -10   2   8      182.25      206.33     15.35 o 
  -9   2   8        6.60       23.50     11.31 o 
  -8   2   8      396.96      378.03     16.17 o 
  -7   2   8      121.92      105.77      8.71 o 
  -6   2   8      164.82      162.32     11.52 o 
  -5   2   8      227.66      246.24     19.07 o 
  -4   2   8        8.36        0.09     10.00 o 
  -3   2   8      259.22      305.55     22.63 o 
  -2   2   8       94.87      124.30     11.87 o 
  -1   2   8      207.67      220.76     14.45 o 
   0   2   8      140.55      147.92     14.60 o 
   1   2   8       62.29       66.92     10.16 o 
   2   2   8       53.46       60.41      8.75 o 
   3   2   8      588.67      617.53     17.69 o 
   4   2   8       72.09       85.93      9.44 o 
   5   2   8       35.55       28.88      6.50 o 
   6   2   8        1.04        3.77      5.42 o 
   7   2   8      105.44       93.65      8.25 o 
   8   2   8      606.77      627.39     19.81 o 
   9   2   8       26.52       37.67      7.27 o 
  10   2   8       15.13       19.32     14.83 o 
  11   2   8       36.35       41.73     15.90 o 
 -11   3   8      259.21      283.48     19.56 o 
 -10   3   8     1169.85     1130.44     33.26 o 
  -9   3   8      643.04      612.07     26.24 o 
  -8   3   8      312.47      330.79     15.02 o 
  -7   3   8     3825.45     3351.05     97.67 o 
  -6   3   8       22.96       21.54     10.15 o 
  -5   3   8     1068.70     1004.47     41.05 o 
  -4   3   8       35.06       47.97     12.55 o 
  -3   3   8      402.57      393.30     25.72 o 
  -2   3   8     1033.85     1069.37     36.85 o 
  -1   3   8     1386.18     1337.81     45.20 o 
   0   3   8     5459.51     5603.31    187.70 o 
   1   3   8      388.31      392.17     22.70 o 
   2   3   8      362.44      382.63     20.42 o 
   3   3   8        1.67       -2.02      7.36 o 
   4   3   8        2.74       10.13      5.73 o 
   5   3   8     1694.57     1755.43     42.45 o 
   6   3   8     1232.14     1328.70     23.52 o 
   7   3   8      477.67      451.44     44.24 o 
   8   3   8       84.45       63.58     13.72 o 
   9   3   8      106.20      116.59     17.83 o 
  10   3   8     1685.57     1796.94     71.99 o 
  11   3   8      656.76      703.42     42.97 o 
 -11   4   8      971.02     1034.07     39.49 o 
 -10   4   8      241.13      214.79     20.64 o 
  -9   4   8      139.29      118.81     19.11 o 
  -8   4   8      237.96      241.45     14.77 o 
  -7   4   8     1392.89     1396.23     36.70 o 
  -6   4   8        9.32       18.88      3.30 o 
  -5   4   8      423.23      403.24     12.95 o 
  -4   4   8        0.42       -7.50      7.50 o 
  -3   4   8      190.89      203.21     11.86 o 
  -2   4   8      409.89      437.49     26.62 o 
  -1   4   8      124.75      118.72     14.24 o 
   0   4   8     1996.37     1931.58     55.80 o 
   1   4   8     1791.86     1658.22     45.57 o 
   2   4   8       72.46       83.42     16.95 o 
   3   4   8       26.50       21.88      9.89 o 
   4   4   8     1096.80     1099.79     28.39 o 
   5   4   8       20.32       28.67      9.09 o 
   6   4   8      767.06      635.52     25.49 o 
   7   4   8      527.89      428.99     72.38 o 
   8   4   8     1782.54     1882.27     74.11 o 
   9   4   8      436.47      459.36     34.94 o 
  10   4   8       32.46       29.12     18.52 o 
 -10   5   8        8.90        2.82     10.06 o 
  -9   5   8        3.37       -0.96     11.74 o 
  -8   5   8       40.98       49.96      9.74 o 
  -7   5   8       93.05       87.51     13.32 o 
  -6   5   8       28.84       32.83     10.83 o 
  -5   5   8     1101.43     1010.60     43.42 o 
  -4   5   8      169.65      190.54     11.61 o 
  -3   5   8       17.58       27.58      7.69 o 
  -2   5   8      876.75      930.60     21.97 o 
  -1   5   8       72.94       80.13     12.32 o 
   0   5   8     1904.89     1872.89     52.24 o 
   1   5   8        0.18       -5.03     10.55 o 
   2   5   8      194.72      207.38     14.49 o 
   3   5   8      432.73      386.96     25.51 o 
   4   5   8      442.66      425.43     23.28 o 
   5   5   8       57.00       36.32      5.15 o 
   6   5   8        0.10       -2.00      6.25 o 
   7   5   8        3.22       22.00     16.30 o 
   8   5   8       15.79       18.15     14.58 o 
   9   5   8        3.10      -13.68     13.68 o 
  10   5   8       33.71       39.58     15.59 o 
  -9   6   8      110.12      115.73     15.09 o 
  -8   6   8      152.39      151.29     15.17 o 
  -7   6   8     1974.69     2007.09     55.44 o 
  -6   6   8     1522.39     1587.81     38.16 o 
  -5   6   8      810.39      798.31     17.80 o 
  -4   6   8       13.58        8.02      6.59 o 
  -3   6   8      216.56      239.37     15.66 o 
  -2   6   8     2914.15     3014.69     67.44 o 
  -1   6   8     1914.53     1963.03     74.77 o 
   0   6   8     1434.44     1390.75     26.63 o 
   1   6   8       15.08       11.68     10.06 o 
   2   6   8      518.88      512.46     25.45 o 
   3   6   8     1279.81     1284.59     23.17 o 
   4   6   8     1027.26      992.86     28.38 o 
   5   6   8      925.28      886.21     39.60 o 
   6   6   8        0.66      -10.93     13.87 o 
   7   6   8      554.38      612.25     32.35 o 
   8   6   8      533.14      492.14     39.28 o 
   9   6   8      181.05      188.02     22.96 o 
  -8   7   8      712.90      731.89     26.65 o 
  -7   7   8       60.91       55.71     13.37 o 
  -6   7   8       26.74       38.72      9.86 o 
  -5   7   8      758.44      788.67     30.86 o 
  -4   7   8     2279.51     2283.97     59.70 o 
  -3   7   8     1233.91     1287.56     31.56 o 
  -2   7   8      103.47      108.72      9.40 o 
  -1   7   8      172.38      192.09     13.26 o 
   0   7   8     1270.10     1315.38     50.40 o 
   1   7   8     2412.93     2394.16     49.35 o 
   2   7   8      619.77      612.99     16.29 o 
   3   7   8      324.80      287.12     22.11 o 
   4   7   8       77.44       78.10     24.21 o 
   5   7   8      461.48      456.90     34.72 o 
   6   7   8      562.22      563.60     32.45 o 
   7   7   8      325.70      338.40     27.91 o 
   8   7   8       19.48       14.00     24.65 o 
  -7   8   8      179.49      188.23     15.43 o 
  -6   8   8        7.97       15.33     10.94 o 
  -5   8   8        3.11       -9.73      9.73 o 
  -4   8   8        3.18        4.81      9.17 o 
  -3   8   8       52.49       41.02      8.13 o 
  -2   8   8       98.17       91.86     10.06 o 
  -1   8   8        8.29        7.23      6.80 o 
   0   8   8      254.54      266.71     12.27 o 
   1   8   8       21.10       30.38      8.06 o 
   2   8   8       11.80       12.99      5.87 o 
   3   8   8      234.21      227.20     23.51 o 
   4   8   8       90.01       93.63     22.82 o 
   5   8   8        3.68      -11.68     21.23 o 
   6   8   8        0.37        5.04     23.20 o 
   7   8   8        1.06      -12.22     19.99 o 
  -5   9   8      119.38      111.30     15.09 o 
  -4   9   8      208.31      180.56     16.54 o 
  -3   9   8      135.34      152.08     13.83 o 
  -2   9   8        2.49       15.76     10.43 o 
  -1   9   8      117.00      118.28     10.10 o 
   0   9   8       78.25       71.49     10.42 o 
   1   9   8      898.69      812.01     28.13 o 
   2   9   8      257.38      301.56     28.97 o 
   3   9   8       30.90       51.72     25.59 o 
   4   9   8       56.29       66.36     41.45 o 
   5   9   8       71.30       96.58     43.58 o 
 -11   1   9       71.25       78.68     19.26 o 
 -10   1   9      911.89      901.85     41.10 o 
  -9   1   9      577.73      506.59     21.21 o 
  -8   1   9        7.87        8.63      6.75 o 
  -7   1   9      266.85      253.38     12.59 o 
  -6   1   9     2022.41     1939.81     60.99 o 
  -5   1   9     2565.33     2457.84     71.29 o 
  -4   1   9      589.09      568.19     24.66 o 
  -3   1   9      233.92      224.87     15.36 o 
  -2   1   9       58.27       57.90     12.33 o 
  -1   1   9      569.88      573.04     21.93 o 
   0   1   9     2176.89     2192.54     53.77 o 
   1   1   9       39.87       53.07     11.34 o 
   2   1   9       10.34       18.67      9.43 o 
   3   1   9      404.55      415.04     15.89 o 
   4   1   9     1165.25     1222.01     29.85 o 
   5   1   9     1780.11     1726.21     41.91 o 
   6   1   9       62.13       51.96      9.58 o 
   7   1   9       56.63       70.18     10.18 o 
   8   1   9      188.17      208.76     17.80 o 
   9   1   9      769.69      792.70     25.09 o 
  10   1   9      596.70      549.39     30.32 o 
 -11   2   9      195.85      198.57     17.25 o 
 -10   2   9        6.26        7.94     11.85 o 
  -9   2   9     1466.67     1433.00     52.43 o 
  -8   2   9     1099.41     1005.85     44.99 o 
  -7   2   9     3131.39     2889.44     77.68 o 
  -6   2   9      832.65      821.57     25.96 o 
  -5   2   9        9.63       27.96     12.98 o 
  -4   2   9      313.97      395.11     46.08 o 
  -3   2   9      469.14      412.64     24.16 o 
  -2   2   9     1001.95     1052.50     32.15 o 
  -1   2   9       95.30       94.36     12.48 o 
   0   2   9       47.60       37.99     10.99 o 
   1   2   9     2903.55     2893.99     60.53 o 
   2   2   9     4488.89     4605.85     98.21 o 
   3   2   9      326.05      385.78     17.24 o 
   4   2   9      288.77      304.99     12.98 o 
   5   2   9        4.56       -3.05      8.32 o 
   6   2   9     1389.62     1364.65     33.13 o 
   7   2   9      141.08      141.70     17.86 o 
   8   2   9        6.14        8.45      7.12 o 
   9   2   9       30.55       22.23      7.19 o 
  10   2   9      397.91      412.26     29.58 o 
 -10   3   9       20.44       21.83     10.60 o 
  -9   3   9      155.55      177.67     18.69 o 
  -8   3   9       84.87       94.04     10.71 o 
  -7   3   9       51.83       54.44     11.94 o 
  -6   3   9      213.24      204.30     15.72 o 
  -5   3   9      860.47      806.71     39.55 o 
  -4   3   9       78.88       82.00     15.00 o 
  -3   3   9      202.27      199.20     21.37 o 
  -2   3   9        0.56       -0.92     11.44 o 
  -1   3   9      189.95      216.95     26.02 o 
   0   3   9       84.83       99.32     13.16 o 
   1   3   9       29.21       33.78     14.26 o 
   2   3   9       57.19       62.01      9.05 o 
   3   3   9       18.98        5.48      9.37 o 
   4   3   9       40.67       42.63      8.45 o 
   5   3   9        0.46       12.15      7.27 o 
   6   3   9      149.13      151.44     12.39 o 
   7   3   9       44.96       37.39      6.00 o 
   8   3   9      233.71      238.80     21.06 o 
   9   3   9       46.85       61.78     14.59 o 
  10   3   9       95.39      107.96     17.21 o 
 -10   4   9       20.38       46.57     14.18 o 
  -9   4   9       42.48       50.24     10.56 o 
  -8   4   9      197.80      235.43     15.69 o 
  -7   4   9     1359.45     1344.57     45.77 o 
  -6   4   9        9.89        9.18      5.21 o 
  -5   4   9      218.79      229.58     12.73 o 
  -4   4   9      533.26      577.75     17.40 o 
  -3   4   9      433.59      436.64     27.06 o 
  -2   4   9      241.57      315.57     70.12 o 
  -1   4   9       21.96       20.59     11.32 o 
   0   4   9      224.43      203.79     16.90 o 
   1   4   9     1487.78     1452.67     58.33 o 
   2   4   9      723.38      725.45     41.42 o 
   3   4   9      727.37      727.90     33.85 o 
   4   4   9       56.21       51.95      9.44 o 
   5   4   9       46.78       45.37     10.53 o 
   6   4   9      537.39      491.11     18.36 o 
   7   4   9      453.06      452.10     31.70 o 
   8   4   9      459.76      473.94     27.68 o 
   9   4   9       42.78       18.44     13.72 o 
  -9   5   9      563.79      593.01     24.24 o 
  -8   5   9        4.41       10.67      9.72 o 
  -7   5   9      574.50      586.40     22.04 o 
  -6   5   9      638.82      642.10     22.47 o 
  -5   5   9     2117.15     2103.26     49.34 o 
  -4   5   9      328.48      373.11     25.61 o 
  -3   5   9        4.99       -0.42      7.96 o 
  -2   5   9      138.16      124.96     10.85 o 
  -1   5   9      597.20      641.56     24.64 o 
   0   5   9     2560.73     2415.70     52.75 o 
   1   5   9      811.60      801.18     24.99 o 
   2   5   9      273.11      287.87     30.76 o 
   3   5   9     1808.10     1807.80     47.60 o 
   4   5   9      682.75      672.44     21.06 o 
   5   5   9     1445.47     1355.50     35.70 o 
   6   5   9      423.62      438.30     29.23 o 
   7   5   9      384.96      371.99     25.92 o 
   8   5   9      694.05      675.18     40.79 o 
   9   5   9       46.71       32.52     25.94 o 
  -8   6   9      204.88      188.45     22.72 o 
  -7   6   9      258.85      272.26     18.96 o 
  -6   6   9      205.78      194.99     15.24 o 
  -5   6   9        6.13       13.41      9.99 o 
  -4   6   9       92.80      125.57      8.45 o 
  -3   6   9      182.74      218.71     11.28 o 
  -2   6   9      504.23      540.55     19.91 o 
  -1   6   9      165.21      171.37     13.05 o 
   0   6   9      252.46      291.32     32.21 o 
   1   6   9       26.91       21.82      8.77 o 
   2   6   9      361.12      367.24     17.54 o 
   3   6   9       44.94       41.23      6.51 o 
   4   6   9      191.93      171.16      9.85 o 
   5   6   9      126.38      126.28     22.82 o 
   6   6   9      227.05      217.35     22.12 o 
   7   6   9      140.51      155.00     20.71 o 
   8   6   9        1.13       -0.02     14.89 o 
  -7   7   9      122.58      136.15     14.25 o 
  -6   7   9      223.32      227.32     15.72 o 
  -5   7   9      343.90      328.10     20.22 o 
  -4   7   9       68.10       47.13     11.15 o 
  -3   7   9       20.60       21.97      7.74 o 
  -2   7   9        4.97        1.10      6.44 o 
  -1   7   9      223.39      215.25     24.00 o 
   0   7   9      555.52      546.81     26.02 o 
   1   7   9       40.32       41.35      7.62 o 
   2   7   9        1.47       -1.66     11.43 o 
   3   7   9       26.96       20.51      5.67 o 
   4   7   9      208.30      258.97     22.62 o 
   5   7   9      256.43      260.21     31.95 o 
   6   7   9      139.97      117.55     26.31 o 
   7   7   9        6.04       22.28     26.16 o 
  -5   8   9        4.87        0.32      8.77 o 
  -4   8   9      763.64      801.36     36.73 o 
  -3   8   9     1163.67     1124.26     25.86 o 
  -2   8   9      595.83      598.45     19.54 o 
  -1   8   9      155.52      147.47     19.69 o 
   0   8   9        5.06        3.12      8.21 o 
   1   8   9      854.24      829.35     26.29 o 
   2   8   9     1334.56     1394.27    169.85 o 
   3   8   9      262.80      259.34     63.29 o 
   4   8   9      274.27      279.32     44.18 o 
   5   8   9      131.56      117.44     35.90 o 
  -3   9   9        0.62        4.73      9.91 o 
  -2   9   9      167.30      183.63     16.11 o 
  -1   9   9      401.15      416.03     39.11 o 
   0   9   9      644.71      632.86     30.20 o 
   1   9   9       45.91       55.56     19.72 o 
   2   9   9       61.47       80.30     24.69 o 
 -10   0  10      208.30      121.19     70.57 o 
  -9   0  10      603.96      685.13     73.05 o 
  -8   0  10      988.44      946.84     52.13 o 
  -7   0  10       29.17       14.36     17.43 o 
  -6   0  10      847.11      771.89     70.63 o 
  -5   0  10     3749.20     3554.79    125.33 o 
  -4   0  10     1863.19     1955.64    113.23 o 
  -3   0  10     3013.83     3010.51    101.76 o 
  -2   0  10     1072.69      977.46     50.79 o 
  -1   0  10      143.97      163.97     19.84 o 
   0   0  10     1592.65     1639.05     59.15 o 
   1   0  10      705.44      741.87     44.78 o 
   2   0  10      896.75     1028.62     67.45 o 
   3   0  10       21.12       45.99     30.16 o 
   4   0  10      582.27      665.71     54.79 o 
   5   0  10     1705.55     1809.91     67.23 o 
   6   0  10      871.93      940.58     54.51 o 
   7   0  10      438.76      452.18     27.31 o 
   8   0  10      173.67      156.41     19.99 o 
   9   0  10      141.85      172.98     21.43 o 
 -10   1  10       15.10      -21.65     22.48 o 
  -9   1  10       48.57       56.45     16.63 o 
  -8   1  10       89.14       89.21     12.93 o 
  -7   1  10      167.58      193.88     10.59 o 
  -6   1  10      415.21      417.93     31.45 o 
  -5   1  10      722.60      584.46     32.33 o 
  -4   1  10      125.88      117.94     15.47 o 
  -3   1  10      149.94      144.31     14.59 o 
  -2   1  10      179.31      181.75     15.91 o 
  -1   1  10     1727.92     1707.08     46.85 o 
   0   1  10      372.37      341.98     18.88 o 
   1   1  10      417.08      410.88     32.06 o 
   2   1  10        9.73       14.78      8.47 o 
   3   1  10      114.61      127.70     17.79 o 
   4   1  10       65.29       82.76     11.61 o 
   5   1  10        2.60       -1.19      7.91 o 
   6   1  10        1.90        7.06      8.88 o 
   7   1  10       50.88       56.83     10.06 o 
   8   1  10       57.32       57.19     11.60 o 
   9   1  10       20.46       31.46      9.30 o 
 -10   2  10        0.63       -8.83     10.94 o 
  -9   2  10       43.30       32.12     15.95 o 
  -8   2  10        3.08       10.68     14.11 o 
  -7   2  10        3.03       10.16      5.83 o 
  -6   2  10       13.36       22.15     14.23 o 
  -5   2  10      899.92      759.55     36.61 o 
  -4   2  10       23.36       33.52     17.79 o 
  -3   2  10      102.34      104.54     19.36 o 
  -2   2  10      145.52      138.84     13.89 o 
  -1   2  10      245.12      214.87     15.48 o 
   0   2  10     3025.99     3032.27     68.67 o 
   1   2  10       47.79       24.83      9.87 o 
   2   2  10      136.58      129.51     13.73 o 
   3   2  10       13.54       26.03      9.12 o 
   4   2  10      266.00      271.60     15.72 o 
   5   2  10      909.64      887.33     28.52 o 
   6   2  10      189.27      186.24     11.46 o 
   7   2  10      176.23      157.75     12.36 o 
   8   2  10        1.55       -6.91      7.61 o 
   9   2  10        5.12        7.95     11.76 o 
  -9   3  10       15.69       22.10     14.42 o 
  -8   3  10       57.95       37.22     10.12 o 
  -7   3  10     1013.15      991.38     32.62 o 
  -6   3  10     1220.89     1275.38     44.54 o 
  -5   3  10      327.20      360.69     41.70 o 
  -4   3  10      310.25      290.39     30.93 o 
  -3   3  10     1709.75     1689.80     73.26 o 
  -2   3  10     2188.87     2137.13     66.22 o 
  -1   3  10     1437.99     1394.19     48.52 o 
   0   3  10      285.05      259.79     17.16 o 
   1   3  10      732.60      742.68     24.23 o 
   2   3  10      918.53     1002.30     37.41 o 
   3   3  10     2278.90     2328.64     94.55 o 
   4   3  10     1420.17     1515.95     47.57 o 
   5   3  10      530.86      540.17     19.88 o 
   6   3  10      136.74      124.64      9.94 o 
   7   3  10      790.19      845.19     22.80 o 
   8   3  10     1148.21     1131.26     58.42 o 
   9   3  10      197.19      221.17     24.11 o 
  -9   4  10      415.71      435.95     30.93 o 
  -8   4  10       72.44       71.64     20.01 o 
  -7   4  10       43.83       35.47     11.92 o 
  -6   4  10      380.59      373.59     22.18 o 
  -5   4  10     1353.14     1326.03     31.85 o 
  -4   4  10     2057.31     1883.74     63.80 o 
  -3   4  10      364.91      422.60     57.70 o 
  -2   4  10      379.72      378.73     29.08 o 
  -1   4  10      375.12      402.91     27.23 o 
   0   4  10     1032.34     1067.37     39.68 o 
   1   4  10     1000.71     1010.22     50.04 o 
   2   4  10      334.86      326.54     23.29 o 
   3   4  10       25.56       24.15     17.53 o 
   4   4  10      713.13      652.77     23.65 o 
   5   4  10      675.36      708.98     23.43 o 
   6   4  10     1056.21      990.40     42.30 o 
   7   4  10      671.42      721.90     35.50 o 
   8   4  10       43.47       67.99     16.74 o 
  -8   5  10       39.23       48.23     11.71 o 
  -7   5  10      347.56      376.40     19.76 o 
  -6   5  10      330.71      323.48     19.36 o 
  -5   5  10       35.49       28.10      9.90 o 
  -4   5  10        8.83        0.81      6.88 o 
  -3   5  10       21.50       18.58      8.40 o 
  -2   5  10      255.71      275.01     15.59 o 
  -1   5  10        1.74       21.14      9.22 o 
   0   5  10       67.16       60.08     12.58 o 
   1   5  10       24.63       26.98     15.79 o 
   2   5  10        6.09       11.26     10.00 o 
   3   5  10        0.48        7.72     13.21 o 
   4   5  10       43.79       40.49      9.75 o 
   5   5  10        1.62        2.13     12.59 o 
   6   5  10       23.03       22.24     19.28 o 
   7   5  10       12.34       24.64     15.07 o 
   8   5  10       53.25       53.57     17.45 o 
  -7   6  10      527.84      545.43     31.75 o 
  -6   6  10      330.13      325.45     23.04 o 
  -5   6  10      542.93      567.58     24.07 o 
  -4   6  10      248.11      232.26     14.02 o 
  -3   6  10      661.99      712.84     24.38 o 
  -2   6  10      103.24       84.76     12.16 o 
  -1   6  10      428.06      422.78     17.87 o 
   0   6  10      244.80      243.89     20.79 o 
   1   6  10      461.16      461.09     23.62 o 
   2   6  10       21.41       29.18      9.73 o 
   3   6  10      145.16      107.91     20.71 o 
   4   6  10       83.39       78.56     16.83 o 
   5   6  10      725.74      726.61     49.70 o 
   6   6  10      426.37      503.67     42.81 o 
  -5   7  10      132.72      127.31     15.38 o 
  -4   7  10        3.65        8.40     10.38 o 
  -3   7  10       35.98       33.49     10.00 o 
  -2   7  10     1082.39     1145.00     39.61 o 
  -1   7  10      148.53      151.24     14.27 o 
   0   7  10       36.31       26.12     17.54 o 
   1   7  10       95.88       96.43     11.05 o 
   2   7  10       96.31       67.06     13.99 o 
   3   7  10      441.73      474.70     73.18 o 
   4   7  10      547.85      574.66     53.92 o 
   5   7  10       23.81       17.64     21.01 o 
  -3   8  10       16.42       21.85     12.31 o 
  -2   8  10       13.88       24.75     11.33 o 
  -1   8  10       61.47       20.53     14.04 o 
   0   8  10       17.12        6.05     10.04 o 
   1   8  10       21.29       18.53     11.94 o 
   2   8  10        1.94       -9.03     22.72 o 
   3   8  10       49.74       62.92     24.56 o 
  -9   1  11     1109.52     1286.80     90.31 o 
  -8   1  11      579.85      536.51     33.37 o 
  -7   1  11      807.17      700.85     60.24 o 
  -6   1  11        1.23       26.60     15.85 o 
  -5   1  11      460.93      475.20     31.83 o 
  -4   1  11      669.67      674.65     29.95 o 
  -3   1  11      886.84      866.08     36.47 o 
  -2   1  11      515.48      485.09     23.59 o 
  -1   1  11       89.97       90.91     13.18 o 
   0   1  11        8.69       22.88     11.11 o 
   1   1  11     3027.64     3137.23     73.85 o 
   2   1  11      633.72      683.06     27.96 o 
   3   1  11        9.08        9.35      8.78 o 
   4   1  11       56.62       43.12     13.99 o 
   5   1  11      303.11      335.63     30.03 o 
   6   1  11     2149.73     2135.94     53.80 o 
   7   1  11      201.87      219.16     15.69 o 
   8   1  11      149.75      147.42     12.98 o 
  -8   2  11        5.51       31.38     20.86 o 
  -7   2  11      200.49      210.68     20.79 o 
  -6   2  11      872.01      863.55     49.52 o 
  -5   2  11      761.83      703.18     38.83 o 
  -4   2  11        2.94       14.88     17.23 o 
  -3   2  11      238.01      276.65     24.41 o 
  -2   2  11     1306.89     1337.89     41.62 o 
  -1   2  11     1942.42     1918.23     76.88 o 
   0   2  11     3737.43     3772.09     88.51 o 
   1   2  11      125.97      125.38     15.58 o 
   2   2  11       88.69      121.83     14.75 o 
   3   2  11      180.34      150.10     15.03 o 
   4   2  11      862.86      891.41     28.45 o 
   5   2  11      701.17      722.99     25.44 o 
   6   2  11       47.53       47.35     10.99 o 
   7   2  11       76.79       60.22      9.86 o 
   8   2  11      300.02      275.64     27.39 o 
  -8   3  11       88.73       72.82     14.32 o 
  -7   3  11      155.89      145.79     15.79 o 
  -6   3  11       25.62       13.70     12.12 o 
  -5   3  11       11.52        9.94     14.41 o 
  -4   3  11       35.79       23.92     16.25 o 
  -3   3  11      218.54      229.06     22.74 o 
  -2   3  11        4.37      -11.50     15.13 o 
  -1   3  11       90.55      122.67     18.19 o 
   0   3  11        1.57        5.58      9.58 o 
   1   3  11        7.64       27.22     10.83 o 
   2   3  11      708.90      728.97     29.20 o 
   3   3  11       97.64      121.85     15.44 o 
   4   3  11        1.14        3.40      8.37 o 
   5   3  11      117.51      124.31     16.95 o 
   6   3  11        0.58        5.42      9.53 o 
   7   3  11      204.86      211.37     24.10 o 
  -7   4  11       57.52       54.23     12.09 o 
  -6   4  11      239.94      208.98     20.86 o 
  -5   4  11      370.60      323.39     26.80 o 
  -4   4  11        3.56       15.49     15.46 o 
  -3   4  11       27.30       25.63     14.74 o 
  -2   4  11       86.56       80.56     18.23 o 
  -1   4  11      255.57      243.94     22.49 o 
   0   4  11      700.65      682.99     37.60 o 
   1   4  11      110.39      123.04     16.96 o 
   2   4  11       11.00       16.85     15.23 o 
   3   4  11      441.90      433.12     29.55 o 
   4   4  11      592.02      633.44     28.87 o 
   5   4  11      184.31      168.79     17.39 o 
   6   4  11        0.45       14.53     14.66 o 
   7   4  11      113.94      142.79     20.71 o 
  -6   5  11        4.87        3.66     10.52 o 
  -5   5  11      180.60      207.67     16.48 o 
  -4   5  11     1066.53     1047.19     32.70 o 
  -3   5  11     1130.90     1069.13     33.06 o 
  -2   5  11      737.34      763.13     30.75 o 
  -1   5  11      100.28       87.83     15.10 o 
   0   5  11      267.87      243.10     22.33 o 
   1   5  11     1161.43     1081.55     64.21 o 
   2   5  11      743.86      733.33     38.99 o 
   3   5  11       46.07       15.10     11.55 o 
   4   5  11       36.57       33.20     18.59 o 
   5   5  11      530.02      379.75     96.39 o 
   6   5  11      753.10      702.06     49.81 o 
  -5   6  11      137.32      179.80     17.87 o 
  -4   6  11       19.95       13.47     14.80 o 
  -3   6  11       57.72       49.86     14.97 o 
  -2   6  11      347.86      322.95     22.10 o 
  -1   6  11      219.28      165.03     22.52 o 
   0   6  11      394.84      431.44     27.58 o 
   1   6  11      146.33      142.49     15.11 o 
   2   6  11       35.76       31.30      9.76 o 
   3   6  11      242.79      263.42     28.64 o 
   4   6  11       81.68       74.23     28.92 o 
   5   6  11      168.73      148.12     29.39 o 
  -3   7  11       28.38       10.23     11.73 o 
  -2   7  11       56.82       80.08     13.58 o 
  -1   7  11      100.59      115.15     18.11 o 
   0   7  11        6.04       -6.92      9.97 o 
   1   7  11        2.51       11.01     11.34 o 
   2   7  11       67.13       69.80     32.09 o 
  -7   0  12     1159.36     1085.76     45.17 o 
  -6   0  12      789.32      790.19     90.24 o 
  -5   0  12      567.57      478.27     40.94 o 
  -4   0  12      681.32      623.96     91.27 o 
  -3   0  12      423.98      432.91     35.83 o 
  -2   0  12      467.49      482.24     36.69 o 
  -1   0  12      270.04      237.33     27.22 o 
   0   0  12       98.94       98.27     20.55 o 
   1   0  12     3017.53     2943.85    124.75 o 
   2   0  12     1475.16     1456.10    108.78 o 
   3   0  12     1737.41     1768.70     80.68 o 
   4   0  12      578.07      593.65     35.05 o 
   5   0  12       95.44       84.40     17.53 o 
   6   0  12     1112.94     1162.20     59.52 o 
   7   0  12     1285.67     1344.04    141.76 o 
  -7   1  12       63.81       69.51     15.03 o 
  -6   1  12       65.95       51.14     21.41 o 
  -5   1  12      799.17      876.65     47.07 o 
  -4   1  12       51.48       64.17     15.11 o 
  -3   1  12       72.50       81.16     16.71 o 
  -2   1  12        3.89       10.14     11.54 o 
  -1   1  12     1378.05     1351.54     43.38 o 
   0   1  12      686.29      660.95     29.87 o 
   1   1  12        2.05       -7.43     14.88 o 
   2   1  12      273.97      279.87     20.91 o 
   3   1  12       98.73       77.29     16.59 o 
   4   1  12      526.32      572.57     25.36 o 
   5   1  12      486.00      497.78     21.91 o 
   6   1  12      451.76      405.91     22.13 o 
   7   1  12       62.99       56.73     12.23 o 
  -7   2  12      129.66      127.42     16.38 o 
  -6   2  12      276.95      276.39     29.83 o 
  -5   2  12       34.74       39.21     18.37 o 
  -4   2  12      346.01      365.34     54.31 o 
  -3   2  12       32.99       54.67     20.84 o 
  -2   2  12      123.05      111.63     15.80 o 
  -1   2  12      238.44      259.68     19.24 o 
   0   2  12       52.62       59.26     13.48 o 
   1   2  12      244.76      246.88     17.65 o 
   2   2  12      237.82      280.11     30.86 o 
   3   2  12       31.59       19.46     10.07 o 
   4   2  12       29.20       50.56     17.31 o 
   5   2  12       22.83       25.89      9.87 o 
   6   2  12       10.96       -1.27      8.89 o 
  -6   3  12      249.25      249.62     29.25 o 
  -5   3  12      954.26      904.56     53.51 o 
  -4   3  12      382.63      372.27     35.56 o 
  -3   3  12      300.07      335.04     28.63 o 
  -2   3  12      166.27      167.00     22.24 o 
  -1   3  12      884.56      905.19     49.29 o 
   0   3  12     1376.29     1354.77     73.34 o 
   1   3  12      537.88      533.35     24.65 o 
   2   3  12      728.17      765.17     33.43 o 
   3   3  12       13.48       24.86     11.89 o 
   4   3  12      145.93      141.57     14.66 o 
   5   3  12      432.58      428.39     27.19 o 
   6   3  12      225.17      182.53     24.62 o 
  -5   4  12        1.44       -5.22     18.77 o 
  -4   4  12      116.10      114.69     21.78 o 
  -3   4  12      123.83      120.34     24.51 o 
  -2   4  12     1072.67     1078.84     49.84 o 
  -1   4  12      168.44      129.63     20.32 o 
   0   4  12      179.41      142.79     20.37 o 
   1   4  12       45.60       39.91     28.38 o 
   2   4  12      550.70      501.13     44.00 o 
   3   4  12      722.21      664.37     41.68 o 
   4   4  12      249.99      275.60     22.28 o 
   5   4  12       12.28       19.75     18.77 o 
  -4   5  12        0.08       10.65     12.33 o 
  -3   5  12       76.39       85.72     21.38 o 
  -2   5  12       92.79       90.47     19.94 o 
  -1   5  12        0.21       30.26     19.36 o 
   0   5  12       87.54       95.79     22.37 o 
   1   5  12        4.07       -0.11     17.60 o 
   2   5  12       16.14       34.16     15.76 o 
   3   5  12       50.16       47.86     14.10 o 
   4   5  12       80.14       70.95     24.32 o 
  -1   6  12      267.58      264.36     20.18 o 
   0   6  12        1.25       18.77     11.80 o 
   1   6  12      147.44      133.47     14.92 o 
  -5   1  13      609.53      546.89     49.54 o 
  -4   1  13       10.07       18.21     19.19 o 
  -3   1  13       70.34       70.67     16.17 o 
  -2   1  13      172.09      161.24     23.32 o 
  -1   1  13      360.60      360.49     25.20 o 
   0   1  13      556.98      592.35     32.37 o 
   1   1  13       16.63       16.73     11.74 o 
   2   1  13      709.09      721.11     33.81 o 
   3   1  13      588.64      557.43     26.11 o 
   4   1  13      633.09      685.72     40.74 o 
  -4   2  13      690.70      654.63     48.47 o 
  -3   2  13      407.46      359.89     37.19 o 
  -2   2  13      101.92       88.18     22.65 o 
  -1   2  13        1.57       -4.73     12.55 o 
   0   2  13      370.99      375.73     29.38 o 
   1   2  13     1214.78     1208.09     41.71 o 
   2   2  13      191.03      171.18     17.82 o 
   3   2  13       12.53       -7.35     15.23 o 
   4   2  13       10.68       17.88     12.79 o 
  -4   3  13        2.22       28.11     24.73 o 
  -3   3  13       73.51       72.61     31.80 o 
  -2   3  13        3.92        6.89     21.70 o 
  -1   3  13       44.31       56.77     18.83 o 
   0   3  13      199.39      179.52     25.99 o 
   1   3  13      277.77      251.43     25.62 o 
   2   3  13        1.64      -11.56     11.56 o 
   3   3  13       80.54       84.69     14.14 o 
  -2   4  13      205.01      188.20     26.14 o 
  -1   4  13       11.95       -0.92     14.58 o 
   0   4  13      249.44      220.14     29.63 o 
   1   4  13     1409.71     1378.34     67.90 o 
                                                 
